# Supplementary material for: Ventromedial prefrontal neurons represent self-states shaped by vicarious fear in male mice
Source: Nat Commun. 2023 Jul 3;14:3458. doi: 10.1038/s41467-023-39081-5 (PMC10318047; doi:10.1038/s41467-023-39081-5)
Supplement: Supplementary file 4 — Source Data [file 41467_2023_39081_MOESM4_ESM.zip]

Archive with 2 entries (2 files):
- 395348_2_data_set_7632169_rqqq5s.xlsx
- 395348_2_data_set_7632177_r77757.xlsx
