# Supplementary material for: Ventromedial prefrontal neurons represent self-states shaped by vicarious fear in male mice
Source: Nat Commun. 2023 Jul 3;14:3458. doi: 10.1038/s41467-023-39081-5 (PMC10318047; doi:10.1038/s41467-023-39081-5)
Supplement: Supplementary file 4 — Source Data [file 41467_2023_39081_MOESM4_ESM.zip › 395348_2_data_set_7632169_rqqq5s.xlsx]

## Sheet: Figure 1b
Freezing rate (%)
Min	Demonstrator														Observer
0	0.67	0	9.09	0	0	0	0	0	0	0	0	0	1.33		0.89	4.21	0	4.22	0	8.89	2.66	1.55	11.09	10.22	3.33	11.09	15.96
1	0	0	13.56	0	0.89	0	0	1.33	7.11	0	0	0	0		11.53	8.22	1.78	11.78	10.64	17.11	15.74	8.22	26	17.33	6.87	22.62	16.85
2	1.33	2.22	27.11	0.89	0	1.11	0.44	3.1	0	1.11	1.78	0.67	0		4.22	10.67	4.22	19.51	1.11	25.94	21.78	26.16	10.42	15.08	4	7.57	3.78
3	2.44	1.11	15.3	0.44	0.44	0.44	0	1.33	2.89	1.11	3.99	1.33	0		3.11	15.96	1.33	8.89	2	7.54	28.89	22.84	13.11	28.6	4.43	12.89	12.67
4	3.56	5.11	12.42	1.55	6.43	1.78	1.33	11.33	9.31	0.44	2.89	0	0		3.33	11.33	3.99	11.53	8.65	10.22	28	23.56	21.73	13.33	5.78	11.78	12.69
5	17.74	20.44	3.33	12.64	15.96	11.53	27.33	13.33	22.44	9.33	24.22	6.44	1.79		12.86	26	21.78	48.34	24.17	16.63	52.89	44.89	43.78	19.56	26.67	26.89	50.11
6	31.78	53.78	17.07	20.22	26.16	18.18	44	42	30	25.72	27.94	19.96	33.56		22.67	29.78	22.62	26.89	23.95	26.16	56.22	50.67	56.89	37.47	9.98	25.06	65.11
7	39.25	54.44	26.16	33.11	40.58	9.09	49.11	21.78	44.79	26.61	33.56	26.67	29.78		5.76	33.11	23.95	56.22	26.61	39.25	71.33	47.33	66.52	32.82	25.78	16.67	73.78
8	47.45	61.33	22	39.33	36.36	40.13	57.11	44.44	34.81	43.02	28.89	33.7	43.88		24.39	36.67	19.33	54	21.06	34.37	59.56	19.11	55.65	46.78	47.56	8.43	75.72
9	42.89	62.75	31.78	37.69	32.37	33.7	53.44	48	44.35	23.28	17.74	20.62	22.2		25.33	37.47	27.78	24.39	25.94	35.7	42.35	46	61.2	62.75	13.97	25.5	31.61
10	40.22	53.88	38.44	44.35	39.11	39.91	51.66	45.23	51.56	38.89	34.22	44.22	41.65		10.89	33.26	14.44	39.47	43.11	20.62	46.34	28.16	36	40.44	32.22	33.78	54.12
11	44.57	69.4	47.78	42.57	35.11	48.12	54.99	56.67	59.65	21.95	33.11	26.39	40.49		46.78	26.39	26.67	59.2	20.22	45.68	42.79	39.78	61.2	46.34	14.22	37.47	47.2
12	46.12	59.78	39.33	39.47	27.27	31.49	55.65	45.11	58	38.22	23.73	26.67	40.22		11.31	26.89	47.11	56.54	48.34	46.78	48.12	41.11	52	48.44	32.82	26.67	40.89
13	49.67	66.96	41.24	44.57	31.78	45.45	56.1	34.44	35.11	29.11	47.33	35.33	45.01		31.49	28.6	58.31	30.38	29.33	35.92	68.74	24.44	60	41.33	21.11	25.11	31.26
14	53.78	67.33	32.44	45.88	37.64	33.18	60.89	57.68	49.78	30.29	16	30.73	41.2		14.89	23.78	15.33	53.9	34.08	24.94	70.89	35.86	41.33	22.49	12.44	24.5	55.9
15

## Sheet: Figure 1e
t-SNE1	t-SNE2
-1.95555	-2.91157
-8.73396	11.4508
-13.8574	-1.49852
18.5589	-14.9481
14.3721	-9.53458
-11.8584	-1.67897
17.3994	-17.4074
17.487	-17.3587
19.1527	-16.078
21.5332	-6.72287
-0.0718725	18.2425
-10.293	16.1356
-10.2607	16.1578
-12.8577	-2.10568
-19.7924	-16.2221
16.8941	-12.5144
14.184	-15.7668
13.9722	-15.9578
5.05385	15.1988
13.2458	-20.2172
13.0401	-19.9211
12.2659	-19.121
11.4674	-19.751
10.6842	-20.9268
10.6002	-12.1627
-14.7571	4.37907
-2.63407	-9.80441
8.51373	15.4973
-20.5595	11.3559
18.9911	-6.16898
11.0808	10.6057
2.71214	20.7585
22.883	-13.0672
12.3001	12.902
3.23531	-30.2175
8.85253	-0.345527
6.8455	-11.8931
6.62838	-11.9646
5.17392	-22.2957
15.0572	-18.9818
15.1392	-19.3167
-10.5513	-2.34218
9.12	6.70749
6.19715	-9.70862
6.08197	-9.951
15.1046	-9.01052
9.73564	12.0052
-11.2444	5.8556
2.2478	-28.9054
10.9401	-4.55757
10.4798	-6.12157
5.76799	-11.3476
17.0466	-3.41142
17.2975	-2.20764
6.91444	2.62565
6.47014	2.47744
5.61834	2.85317
-4.54178	-0.0355986
-4.50618	0.786062
-4.4851	0.697181
-3.48823	7.06617
-2.35104	3.62418
16.0531	-2.42771
5.00934	-23.4447
1.79252	-1.22387
7.92139	5.52361
5.10307	5.25321
5.49882	6.31176
5.57768	6.53698
5.63261	6.56409
-20.831	-4.87334
-9.47981	20.5811
-9.4704	20.6286
4.10083	22.2018
-10.4011	-0.630852
6.82814	-24.5489
7.87394	6.60565
5.57812	-4.27137
-5.94714	15.3052
2.43467	20.3833
-4.09899	17.3062
-9.43217	-13.6399
-9.91733	-17.7061
-8.72102	-19.0902
-8.54387	-19.4956
7.4186	-16.5797
9.88094	-16.0642
11.1716	-19.1155
14.5655	-12.4369
12.2191	-14.3243
5.73857	-26.2185
2.4079	21.4948
-5.35078	-18.0658
11.2079	-17.725
5.45835	-16.3163
8.31436	-7.65181
8.43656	-7.57404
8.55857	-7.95527
9.08936	-2.31795
-11.8341	7.68594
-4.41302	20.49
-16.775	-3.72375
-16.4951	-4.25323
-16.1645	-4.22115
-15.9282	-4.06755
-15.6904	-4.15172
6.74526	8.58792
5.73476	7.1964
6.36567	-17.1906
9.1447	-14.0954
9.12705	-14.5597
9.17823	-14.8916
9.624	-0.823439
7.82934	-12.2288
8.03861	-13.2196
7.46944	-13.3051
8.13127	14.9271
-12.3994	15.9886
-13.4426	-0.514934
7.3763	-4.9241
7.5239	-5.04667
6.13706	-12.396
7.77681	14.2617
-20.2421	-0.430474
-11.6241	7.26831
-13.7644	13.5739
-4.54486	17.5949
-6.02304	1.00677
-8.53039	-13.8591
-8.76161	-13.7514
-9.01632	-13.6209
-19.0024	-11.5569
-19.4073	-10.3405
-19.123	-10.6297
-9.24809	-17.5554
-9.53374	-17.2153
-18.5049	-10.7329
-17.6522	-11.2739
-18.1728	-11.2549
-16.9984	-11.6821
-18.147	-11.0793
-19.8687	-11.8575
-18.9406	-10.3515
-20.5884	-8.01032
-20.347	-8.33221
-13.2134	-17.7337
-15.8836	-15.9282
-17.5699	-9.55574
-18.149	-9.8328
-19.1778	-9.30037
-19.4947	-9.42848
-18.8913	-9.31141
-13.2809	-17.8998
2.86875	-29.2363
10.1376	12.0126
-13.3276	12.1202
10.6258	11.8128
-19.3133	-14.3426
-19.3166	-14.0293
-19.1837	-13.8168
-18.8407	-12.8631
-20.559	-2.19891
-20.5037	-2.1248
-15.6598	-15.1908
-16.9668	-13.2527
-16.8331	-13.3972
-18.4643	-8.95003
-18.4739	-8.80616
-16.5557	-14.6367
-16.619	-13.476
-19.8456	-8.17867
-19.8881	-8.49423
-19.7997	-9.59209
-17.1028	-10.3937
-13.8167	-5.22332
-18.0893	-4.66333
-18.57	0.652303
-10.8589	2.44285
21.8035	-16.8674
22.1133	-16.8578
-10.4696	-7.70265
-9.58802	-15.6719
-9.25825	-11.8854
-5.16028	-24.274
11.4054	-0.192244
-10.6575	3.24696
-14.5261	-7.09325
-14.0692	-5.97452
-5.03301	-24.5556
12.6292	-0.00691958
4.46773	0.783766
5.45001	20.7833
-8.36179	-4.82365
-9.70434	-22.7244
8.06509	-24.9161
1.96808	21.0762
2.17932	18.6819
-8.61213	-11.3664
-6.76166	-24.3674
21.7645	1.21239
1.42305	6.67315
10.7899	13.6283
-8.14593	7.98308
-15.0376	-11.6182
1.74507	-22.3593
-10.1533	6.36572
-0.580586	-26.1535
10.8677	14.51
-3.39792	-23.2664
6.43439	21.2743
-18.5427	-6.73989
-16.2944	-11.9066
2.42721	-28.9771
17.8678	-17.5106
18.6799	-16.7259
5.01292	23.2321
-12.9504	-19.2617
3.56446	-23.9011
8.43052	-17.4351
8.78916	-17.5571
8.93238	-17.8172
-0.795193	-28.1113
22.267	-5.8825
18.2744	-0.0322182
10.9125	14.098
2.67631	-23.9096
15.3205	-6.76315
-19.2298	0.0328694
-13.6668	14.5947
-12.0168	12.0498
-6.89369	-6.84769
-9.04259	-13.0118
-8.67986	-13.0485
-7.88291	-13.1464
-24.0326	-5.63694
-6.3845	-17.0249
-21.7109	-1.92978
1.73948	-30.3411
28.5502	-10.9455
28.8152	-10.9369
11.4265	-5.78181
11.377	-6.27728
15.5672	-14.2639
7.25543	-3.02481
19.1144	0.527479
18.6312	0.720205
-2.35318	3.45047
-7.03363	5.40855
-6.44554	3.71352
-5.09806	6.79662
-1.76296	18.6826
-10.9061	7.15363
-9.9541	2.44061
-10.6728	-14.9619
-11.2127	-15.078
-11.155	-15.1101
-11.1863	-15.2904
-11.1773	-15.4305
-11.2485	-15.3834
-3.92673	-24.1619
4.93107	-21.6429
17.3317	-2.53133
-3.72718	6.08735
-6.8265	17.7088
-7.25858	17.6517
-6.83069	20.1286
-23.0273	2.18291
-11.8842	-15.9641
-10.9541	-15.4978
-13.8547	-12.7729
4.39461	20.0887
-14.365	-18.9541
-14.3561	-20.9
4.8141	-28.4653
-23.9325	9.86453
-20.0232	-14.1316
-18.5801	-15.0348
-13.1523	-18.0126
-9.89047	-10.8373
-10.2135	-11.5861
-10.0469	-11.2324
-10.0445	-11.3828
-10.3431	-10.5665
-10.8727	-9.98582
-17.5082	-1.85575
2.70415	-30.1981
9.47027	-4.77123
6.33604	-5.69792
6.89886	-1.07963
4.32191	22.6243
-17.0059	16.1693
-15.731	17.4925
-14.7982	17.1142
-13.1011	-2.31224
13.3703	-7.43415
2.74592	23.8041
-13.2909	-9.79353
-9.32891	7.87842
-9.71989	6.93776
-5.39198	-21.3548
5.0192	-23.554
5.49735	-23.5951
18.9685	-13.8039
18.265	-13.9097
17.5689	-14.0273
16.8789	-14.0534
6.46085	-16.3069
9.58738	3.01716
9.68133	3.5345
9.7288	3.80564
10.5237	6.89676
10.6403	6.73373
10.403	5.5163
10.6474	5.97785
10.9718	6.19025
10.7234	5.24253
10.5738	5.82061
10.2315	5.62179
9.82633	5.37997
9.27344	5.32929
8.72122	6.06205
5.78608	2.09217
-1.52207	-1.90037
25.1442	0.424521
25.0616	0.224092
-2.65914	0.68236
-2.9112	0.710836
-3.15267	0.885303
-3.29688	1.12858
-2.27467	11.7677
4.17644	24.5408
1.07257	-28.5299
-1.46908	16.95
-11.3553	22.7666
-11.1848	21.8754
-11.1813	21.6755
3.27511	21.7948
-17.1585	-14.8893
-13.7792	-19.2455
-14.0614	-19.455
-14.3569	-20.0115
-14.6432	-20.3959
-14.782	-20.5754
-14.8404	-20.751
-0.537643	-27.5309
3.78182	-8.32283
24.5317	-4.07682
0.343387	17.8776
-21.3074	9.75416
-21.4874	9.82213
-9.78728	8.15404
0.528854	-26.9589
7.87837	-1.32024
11.5416	5.84959
4.20528	25.0898
-23.2558	10.7555
-9.91614	-12.9559
4.38219	-25.2929
24.6366	-11.9222
24.5631	-11.9318
1.40919	-24.8907
8.14604	16.9417
-16.8755	-16.4514
-2.14229	-24.5115
11.8076	-5.36849
-8.43184	14.8545
-6.84881	-7.24647
-7.07059	-9.04238
-14.7654	4.23
-5.93598	-9.60312
0.0285044	16.9232
0.780309	-26.7398
12.6747	-0.0317391
5.47502	21.8166
-22.9797	-9.31718
3.85023	-7.85349
13.0372	-17.2745
15.332	-7.63317
-10.2144	-2.17498
22.7435	-12.9174
22.0042	-12.9766
19.2986	-13.9883
15.0501	-16.6632
13.9656	-9.89886
0.0631401	-22.064
14.9515	-17.0778
4.61975	25.2842
-12.0325	-12.9392
1.26445	-27.8159
3.23196	20.3128
-10.1253	6.83632
-6.81169	-10.6773
2.78162	-27.2255
15.1189	0.839909
1.5323	9.27624
-3.58314	12.7941
-5.06149	11.4164
10.3584	14.4669
-23.0128	-9.26063
-12.4659	-11.8226
-15.2811	-20.9133
-12.1974	-7.92707
-2.75034	12.1622
-4.38872	13.5559
-4.79279	14.1475
-5.03317	14.9495
-16.5311	14.9413
-8.79732	2.24195
-3.48466	-0.0166311
-6.04843	-2.71542
-16.8018	-11.9012
0.0178749	-4.92924
13.2174	-4.17781
7.68541	-15.835
7.64597	-15.6925
7.91551	-15.4986
7.56561	-14.0112
14.8589	-20.2365
2.47616	16.6748
-10.6391	14.094
-18.7263	-7.25647
1.51449	-27.8904
15.5611	-20.7804
13.7142	-8.36568
0.688652	-21.6923
13.1273	-10.3745
6.13105	6.09102
3.07142	2.45131
1.55488	21.4097
1.17846	21.6591
-14.898	12.2937
-8.258	2.38406
-7.74527	-0.0422428
-7.76874	0.0712365
-19.9501	-6.10322
26.6385	-3.71449
25.7164	-4.34921
21.1635	0.393003
21.0874	-0.555378
0.264942	11.1479
3.92733	18.9156
-21.665	18.4453
-7.21084	-24.2303
17.6397	-15.9833
20.1212	-0.173358
4.43726	23.3027
-3.79646	10.1206
-23.8941	-5.31485
9.02733	18.1275
8.98924	18.6236
-12.5391	-0.038629
15.3468	-9.77065
16.6554	-12.0652
8.324	9.78646
-12.4688	13.4541
-12.0665	-1.36504
13.7707	-16.921
12.5443	-12.4462
11.5177	-16.854
11.5053	-16.9425
14.2285	-9.3775
-2.6635	17.851
-19.776	12.7303
-15.0972	14.2597
-14.8201	14.3061
-14.5811	14.3154
-14.2617	14.2508
-13.9265	14.0052
5.85956	-23.9629
16.8774	-14.4159
12.6196	-15.1992
-9.46765	5.15083
-9.08499	4.85288
-8.97264	4.83371
-5.79086	6.22435
-24.0475	-5.74281
1.46422	-26.6799
-0.93598	16.8414
13.9884	-13.5863
11.8207	-17.6357
11.7972	-17.8261
11.9789	-17.4445
11.9168	-17.4586
11.9216	-17.5063
8.04311	-21.8725
14.7617	-13.6184
12.9188	-16.5462
12.8501	-16.6128
10.8596	-8.37984
17.3235	-8.86028
3.84585	11.1464
19.0621	-9.98545
22.0348	-5.318
21.8658	-5.14683
21.6352	-4.57928
21.0666	-3.24999
21.0112	-2.78675
20.9642	-2.35714
21.0004	-1.95982
20.8665	-1.73862
20.9661	-1.2945
20.7644	-1.23843
20.9001	-1.24464
22.2018	-2.73474
22.3698	-2.7889
23.1231	-2.56682
24.0193	-1.70851
1.15745	15.3698
-8.5728	6.65174
-4.75923	-10.0221
5.4679	3.94456
3.74499	6.54879
3.4414	5.49544
3.68204	4.76819
5.07329	0.192142
4.42552	-10.2678
4.37438	-10.3172
3.47846	8.25697
0.332896	8.32703
-8.77275	13.9544
-18.3472	-0.707684
-18.605	-0.855738
-18.7346	-0.448912
-9.40658	14.896
-18.3055	-0.972096
-9.20533	-7.23405
-2.31725	8.93277
-2.3681	8.91319
-6.75484	2.91077
-4.34151	8.03812
0.302471	22.9176
5.96115	23.635
-2.38746	-14.3198
-1.4712	-14.6449
-0.910874	-14.8555
-0.468999	-15.0306
-0.0763998	-15.18
0.189781	-15.2794
0.32645	-15.3322
0.406182	-15.3589
-2.10311	-23.765
0.476353	18.0118
-18.9217	13.8847
-18.1631	13.9958
-17.5425	14.2499
-16.4671	14.4847
-16.1818	14.6058
-15.973	14.5495
-15.6383	18.9611
-10.4698	18.1204
-10.6575	19.1187
-10.6043	19.5097
-10.4611	19.8588
-10.4729	20.2618
-11.2802	1.83285
6.44797	4.80856
-10.9587	-2.42084
8.03251	0.0594468
6.8654	1.94474
6.7655	1.86987
6.40162	-5.2649
7.31967	-0.610078
6.51753	-4.53702
5.78204	-1.75433
-19.9705	12.7836
-12.8124	-0.293296
8.73436	-13.478
9.6654	-11.8921
8.9012	-12.9835
9.83005	-11.3112
8.63886	-12.8782
5.14153	15.0092
-17.5656	-12.1711
-10.2925	-16.4955
-9.73251	-17.289
-9.28217	-11.9541
-11.7642	-18.6176
-21.3663	14.9888
-20.5529	17.0115
-21.0991	15.7633
-20.8343	15.7553
-21.2469	15.3911
-20.3703	16.7924
-20.0769	14.7216
-20.1181	14.7347
-20.0892	15.2851
-20.0763	15.4455
-19.6077	15.2173
-19.764	15.4643
-19.8658	15.7316
-19.3335	15.1706
-19.1834	15.2218
-19.4226	15.7435
-18.6308	16.0675
-13.5431	16.2896
-13.184	-11.6383
-11.5096	-16.9571
-11.5391	-17.1684
-11.4965	-17.3603
-13.8214	-4.82904
-4.67669	-23.5653
17.4838	-18.0524
17.7712	-18.7477
17.6637	-18.8553
17.7715	-18.8153
18.0181	-18.906
11.9581	-13.2284
11.8903	-13.2403
9.37666	-0.674886
-11.5172	15.8325
-10.6486	16.6889
5.38292	-6.89634
9.25101	-12.2859
8.91568	-12.4542
8.15808	3.4352
7.47325	2.53793
7.96724	7.27506
11.7775	-8.30818
7.73681	-12.2137
8.21755	-13.9057
9.00999	-11.4016
8.39003	-10.8623
8.31585	-9.74872
8.93034	-11.481
8.4491	-10.8845
8.45581	-10.0757
8.34609	-8.96316
8.18639	-8.34983
9.10179	-11.3589
8.23173	3.61565
1.11343	24.1646
1.19276	23.4102
22.7481	1.33789
-5.30238	-3.57714
4.65866	-17.0564
3.82158	24.5498
2.59091	-23.7943
7.40306	-19.586
8.35784	-23.4121
1.62547	13.5463
-1.11787	9.09947
4.48055	3.79922
2.70928	24.3832
6.59401	-20.7286
21.895	-1.65164
-8.66855	6.76321
-5.86116	14.9438
3.56936	-7.24062
24.6106	-0.678602
0.830705	11.2756
3.75695	25.3793
-6.90272	-20.6119
-2.98389	-24.6829
0.00796397	9.87179
6.42043	-2.28376
-5.38212	-2.96655
-2.89509	-10.0163
12.2081	14.3392
-11.2295	-11.5292
-4.11938	-24.6384
27.0698	-3.33999
26.1451	-3.46943
22.7555	-3.57761
-8.62516	12.8323
4.10462	-7.60928
22.0022	-3.3838
20.49	0.239929
-5.95174	-13.1981
0.959608	15.2557
-7.69235	5.55473
-6.76733	3.99246
-6.3784	3.77609
-6.2889	4.33617
-6.21385	3.06455
-6.04011	4.32004
-4.81753	1.61656
-4.13978	7.64551
-6.37736	13.5307
-6.44065	13.1762
4.05863	18.8731
1.0326	-26.0793
-6.01662	-8.8522
-5.80333	-8.44931
-5.77892	-8.43299
-2.79943	5.55777
-2.79962	5.81548
-2.54902	9.36848
-2.80614	8.79776
-1.58355	8.46596
0.432384	8.02625
0.923124	8.16666
-5.06141	-3.24502
4.00799	-17.5863
6.21636	21.64
-6.3837	1.95477
-1.27889	17.8319
-3.53036	-23.9522
2.77297	-25.4469
20.7335	1.52705
0.670377	9.75128
1.12642	9.73027
1.59075	8.80805
2.40107	7.28312
2.09528	7.73974
2.09351	7.83431
2.33006	7.47784
2.25154	7.68304
2.18248	8.29343
2.6576	7.0542
2.78541	6.56822
11.6353	-3.76347
11.8051	-3.89854
11.764	-3.96127
11.9628	-3.93484
15.4161	-3.48116
19.5124	-4.4064
19.9414	-7.27216
19.4033	-2.68533
15.4586	-15.4245
15.5593	-15.3926
-14.0622	-22.346
-8.252	10.5922
-12.5287	-2.90992
9.00683	-6.47091
6.73212	0.623885
6.87677	1.58753
6.731	0.486785
5.47958	1.27308
4.70976	1.54146
3.94658	1.34603
-16.8618	-2.99792
-17.3774	-3.22949
-15.425	5.97935
0.960602	20.8245
-14.9576	21.3258
-14.8992	21.2299
-14.884	21.2064
-14.8324	21.0925
-14.6348	20.9947
-14.1733	20.4234
-13.0802	20.7805
-12.959	20.7933
-20.3243	-4.01049
-13.2657	18.4486
-13.0935	18.8678
-13.0031	18.9256
-11.8788	18.8083
-12.0161	19.2856
-12.1644	19.6082
-12.5508	19.8721
4.34583	3.12473
6.63932	-23.2533
14.6827	-18.3907
14.1225	-18.1675
9.22017	-0.430275
9.78756	-8.79911
9.41723	-19.8541
0.568541	18.3891
-19.0935	-3.94909
-17.5249	-5.44316
-17.4123	-5.21569
-17.3418	-5.31848
-17.4612	-4.34377
-17.1225	-6.48934
-17.3392	-5.85912
-16.5591	-5.19713
-17.3996	-6.43919
-17.4091	-6.4424
-17.5077	-6.33816
-11.8539	-2.53163
7.85023	13.9522
7.38568	1.25047
7.44763	1.20459
8.51862	0.404142
7.61994	7.49161
6.7303	1.43197
6.71397	-14.5395
7.455	4.37125
4.29357	-0.645561
-15.4314	-5.86001
-15.6439	-5.86047
-18.5217	-2.23661
-16.2359	-11.3224
-22.5629	3.57926
4.87648	-25.0588
9.85071	-14.7254
9.85298	-15.1346
11.0446	-16.1215
11.5589	-15.9392
10.7429	-16.2087
9.95647	-13.0351
10.821	-14.294
7.76284	-9.0922
9.74063	-9.67522
7.75532	-9.45706
7.58397	7.65653
6.84103	3.53274
4.47671	-24.3992
-13.6211	22.6997
-22.2355	16.0246
-21.8799	16.3393
-21.7017	16.3199
-22.1453	16.2748
-22.0265	16.4295
-11.818	-13.2466
-12.2657	-14.9018
-12.9599	-14.9149
-13.196	-14.8959
-25.5838	15.2774
-25.5877	15.2849
-8.14899	10.3246
4.66159	-2.70311
-4.60359	-22.5993
-5.54214	8.77658
-13.9457	17.8813
-18.3084	8.93799
-8.29101	-15.6608
-8.58858	-16.4
-8.13373	-16.076
-8.34284	-8.11838
2.8904	-21.251
18.2612	-7.70028
-22.9004	13.6127
-19.7528	-16.2689
-13.6026	10.6677
-9.21596	14.0797
4.25877	22.1253
-5.2605	-21.7898
-0.135783	18.6369
-19.4844	18.8995
-14.6162	17.7051
-22.8877	13.6608
-17.8878	20.0515
-9.5341	-6.99863
-15.8157	-8.06431
-16.1996	-12.4286
-7.68256	-20.3659
-18.5954	11.3364
-12.9484	21.7011
-11.5487	17.9023
-13.9689	16.6332
-16.3543	10.4634
-7.08602	-7.82557
-9.75534	-14.42
4.72847	21.8601
-22.8933	2.66714
-15.9546	20.0241
-15.2282	12.8455
-15.6571	11.027
-15.7525	11.2308
-16.3087	11.1894
-16.9159	11.6388
-17.1133	11.6676
-17.2734	11.5506
-17.6206	11.6987
-17.8567	11.8511
-4.38807	-22.8858
3.95722	23.5215
-23.657	11.1242
-23.6517	11.2366
-23.6706	11.7929
-20.0491	20.4042
-19.9429	20.3507
-19.8693	20.3705
-19.6307	20.2402
-19.398	20.0833
-19.0912	19.9031
-18.7086	19.7263
-18.0363	19.452
-17.7324	19.4121
-17.3245	19.1958
-16.7739	18.7743
-16.5836	18.6182
-16.1511	19.099
-11.7484	-6.99988
-9.39158	16.9665
-18.6631	-5.90164
-18.8491	-6.22982
8.48016	-23.1689
21.4046	-7.31036
20.6428	-12.6104
20.3996	-13.2899
7.42303	-22.9845
-5.48902	8.98166
-18.7068	-4.76123
-18.7072	-4.92637
-16.8924	17.7065
-18.8138	17.6773
-18.8227	17.6646
-18.3233	17.7557
-18.8108	17.6537
-18.4165	17.6117
-18.2458	17.976
-18.7647	18.0593
-18.3509	9.02015
14.1904	-20.561
8.23811	-24.6968
-23.3832	17.6662
-23.9989	18.1718
-24.0666	18.2256
5.4353	22.4283
2.09455	-25.0714
4.15495	21.4836
-12.3422	-12.7882
7.61554	-7.87285
6.23325	-13.7301
3.91725	20.9577
-15.901	-1.64345
-15.6864	-16.596
-7.0361	-24.3419
9.45978	-23.5177
23.1345	-1.60337
16.9756	-0.900658
20.1756	-10.1825
14.2763	-22.2396
2.58964	16.3766
3.05713	-2.34151
-9.52872	-20.6215
3.54869	-28.3318
8.75272	16.4114
-5.93348	-23.852
17.8053	4.89844
11.2703	10.8082
-18.0441	8.34712
19.4408	-8.74573
5.3465	18.8229
-20.2668	12.2227
2.44152	-29.7621
22.0939	-12.341
12.8964	-10.3493
5.78376	21.2829
1.7329	-27.0962
25.7692	-7.41042
25.0244	-8.02764
23.481	-9.19298
23.0703	-9.45208
22.8003	-9.29366
21.871	-9.25328
-4.042	-4.0221
9.2151	16.0496
-8.57757	-10.2261
-10.9534	-11.4401
0.32972	-27.2057
26.3059	-10.7718
24.0742	-10.0943
24.0188	-10.1582
24.1034	-9.36079
24.2388	-8.12793
24.0847	-8.02611
23.9551	-8.0197
23.4228	-8.26084
23.2552	-7.92565
22.7263	-8.32175
22.8665	-7.61602
22.4615	-7.7853
20.8829	-9.52258
15.9947	3.15304
22.9566	0.793211
9.81593	13.3992
-2.4023	20.4125
3.53423	-28.166
26.0253	-3.57848
25.6341	-3.63501
25.4175	-3.63691
25.2463	-3.66655
24.6563	-3.59697
11.8722	11.9771
-5.32646	2.80875
-6.25803	2.7037
-10.7064	2.63538
-7.59759	-10.1003
1.64472	-29.5148
11.7344	12.073
4.89517	-25.1659
24.1118	-7.31432
16.966	-4.50729
22.9035	-3.74227
21.8465	-1.07533
3.16696	10.9312
2.78008	16.5675
-11.7054	-6.2794
-0.838853	19.7631
-12.9496	-21.0609
19.1254	-2.56153
3.72981	-26.2465
19.2671	-1.28295
20.7467	-5.41145
20.2168	-8.06243
19.8389	-1.954
-15.4917	3.13499
7.72812	13.4091
4.94884	15.4003
1.89274	20.0993
-16.1332	-9.13151
-15.6446	-14.5284
0.756132	-29.0795
28.2327	-10.2577
2.69606	13.6912
6.64482	-8.25719
18.5662	-10.58
18.2321	-10.7925
20.5104	-9.98873
18.1787	-10.8266
20.24	-10.8767
-17.199	7.47935
3.7629	22.8679
0.628436	-27.6816
5.44809	-2.72103
19.1052	-6.28666
13.8281	-1.87188
5.72088	-0.339647
-4.81769	-23.0402
14.8991	-3.46276
2.67772	11.0024
-7.54694	-11.7164
-2.34633	5.30853
20.5112	-3.99688
2.29773	24.0095
-1.07718	-26.1639
12.2958	-8.15212
-5.59362	-5.02488
-6.69403	-10.5581
-6.08587	-11.3626
1.659	22.4972
2.21606	-27.8643
26.029	-11.9274
13.8678	-1.07461
21.5398	-10.6127
21.0735	-11.8332
16.9597	-3.91879
18.1978	-13.4473
9.85466	-19.0083
11.8421	-11.1685
14.7896	-12.7569
12.7982	-18.3563
8.39638	16.26
-4.87553	-7.41438
-16.1411	-7.61919
-1.48454	-28.1328
12.5231	12.8507
-0.530654	21.677
3.29472	-28.7785
-5.45171	8.28715
-7.10856	17.1382
-6.64301	20.1121
0.606197	-21.8871
21.0952	-4.01877
15.784	-13.4873
11.5206	-11.6282
10.28	-17.4674
12.8843	-12.4075
11.2807	-19.0592
14.378	-19.324
15.2454	-19.335
11.6374	14.0988
-11.8006	-6.67941
-17.2235	13.3203
-15.8661	13.4044
2.12005	-27.645
15.8323	-17.9041
9.87069	-10.9448
6.54379	-3.14622
-6.05534	-10.1482
13.4653	-20.1498
18.8392	-3.82474
20.1996	-7.78337
-6.91606	5.76802
-9.9304	12.5457
1.50927	0.561888
1.62441	-28.8838
25.9932	-12.0318
12.8146	12.9855
2.61766	-28.2822
9.54585	-5.30473
8.38041	1.80074
-6.37781	-6.16019
13.0724	11.6587
-9.99035	17.6968
-5.44187	-13.4879
-2.39815	-14.3082
2.02771	24.118
-17.5078	0.403763
-9.16362	-9.287
-12.6484	-9.32628
-11.1758	14.3149
-19.5673	-4.79096
-15.5159	-0.456188
25.9932	-5.34915
2.92628	10.244
19.9955	-1.04131
16.9475	4.42066
17.1334	4.47597
17.3911	4.47193
26.1433	-7.45346
5.10474	23.8289
25.5669	-2.59455
-6.2113	20.1153
2.98422	22.6821
-16.0397	-1.90426
-13.4053	-9.83145
-6.88561	-24.1265
-12.641	-8.50552
-3.17512	3.23561
-3.64548	8.67289
5.14982	18.3059
7.40359	-25.1825
-14.3972	-7.337
-14.8776	-8.21208
-15.3967	5.95551
-7.8827	-9.60927
-7.14697	-10.5117
-13.9986	-7.56059
-10.0272	-20.507
-11.2665	-20.7449
-11.2911	-20.7702
-11.7839	-20.8884
1.0811	-30.2616
28.0776	-14.5545
27.9775	-14.4566
27.7848	-14.5291
27.6356	-14.5473
27.5576	-14.1699
27.2718	-14.2603
27.0717	-14.2774
26.8519	-14.3604
26.6007	-14.4708
26.3965	-14.4695
26.1179	-14.5293
25.8921	-14.6218
25.6491	-14.7216
25.404	-14.8219
25.1596	-14.925
24.8716	-15.1347
24.6294	-15.3359
24.3604	-15.3476
15.2782	0.43136
-2.66423	17.7448
6.35947	-23.4933
13.7938	-1.42769
10.8783	-8.29965
1.56065	19.6643
-13.1712	15.638
-11.3675	14.548
-12.2591	15.3137
-11.8896	14.8674
-11.5978	14.0571
-11.6945	15.0809
-11.7949	15.0836
-11.2783	12.1204
-14.5108	17.0497
-16.1999	16.1494
-15.8412	16.3798
-12.389	14.546
-22.6128	3.27519
-12.5468	16.9671
-12.3006	17.4894
-15.8303	-9.01729
-18.756	-2.51781
-20.7228	-11.4054
3.19771	-30.2519
20.2239	-4.60232
20.6925	2.02019
-4.14684	11.794
-4.3763	11.3886
-7.10419	13.7281
-8.44157	23.273
-8.02944	23.9338
-7.79347	24.2821
-7.6256	24.5141
-7.56706	24.5922

## Sheet: Figure 1h
Freezing rate (%)
I	II	III	IV	V	VI	VII	VIII
3.95	2.63	0	0	0	0	0	0
8	2.67	62.67	0	5.26	17.33	4	0
13.16	4	28	0	26.32	17.33	9.33	2.67
20	0	43.42	11.84	9.21	0	0	0
0	1.33	17.11	6.67	13.33	75	0	0
0	0	9.33	40.79	2.63	10.53	0	2.67
5.26	0	29.33	2.63	0	52.63	56.58	0
0	0	21.05	4	2.63	0	4.05	12
0	0	44	0	7.89	10.67	0	38.67
0	0	4	5.33	2.67	4	48.68	37.33
2.63	9.21	2.63	27.63	4	32.89	6.58	34.67
11.84	22.67	10.67	43.42	2.63	24	65.33	34.21
2.67	0	0	0	0	19.74	10.53	10.53
13.33	12	0	36.84	16	48	65.79	32
18.42	15.79	0	37.33	36	12	0	27.63
23.68	0	0	10.67	26.67	29.33	38.67	53.95
0	29.33	0	3.95	9.21	34.21	28	73.68
2.67	5.33	3.95	0	56.58	14.67	13.33	40
32.89	30.67	2.63	30.67	4	2.67	56	60.53
26.67	4	27.63	43.42	23.68	20	10.67	22.37
0	0	28	52	0	12	74.32	64
0	0	17.33	38.67	40.79	50.67	40.79	40
6.67	12	21.05	68.42	57.89	73.33	28.95	14.47
14.67	9.21	0	56.58	33.33	18.67	11.84	39.47
32	22.67	2.67	17.33	0	44.74	14.67	27.63
34.21	0	69.74	20	12	2.63	36.84	68.42
2.67	16	18.42	11.84	35.53	23.68	29.33	32
13.33	14.67	34.67	0	24	27.63	50	14.67
0	9.21	85.33	2.63	0	6.58	69.74	47.37
42.67	1.33	63.16	0	0	31.58	8	42.11
0	0	78.95	0	6.67	28.95	57.33	49.33
6.58	57.33	2.67	8	5.33	44.74	60	49.33
0	0	64.47	10.53	32	30.26	72	47.37
0	2.67	6.58	0	13.16	38.16	51.32	68.42
14.67	8	0	5.26	28.95	16	63.16	72.37
5.26	2.63	7.89	18.67	0	9.21	34.67	43.42
21.05	0	8	0	9.21	0	60.53	38.16
22.67	0	8	0	2.67	4	68.42	38.16
49.33	2.63	9.21	3.95	24	16	52.63	44
3.95	0	10.67	48.68	6.58	17.11	75	26.32
5.33	0	38.16	0	12	7.89	26.67	40.79
53.33	0	25.33	3.95	32	28	41.33	52.63
2.63	4	19.74	2.67	2.67	22.37	48.68	78.95
2.63	0	65.79	5.26	3.95	26.32	18.67	5.33
0	0	56.58	18.42	24	76	26.67	36
0	9.21	60	31.58	19.74	48	0	22.67
2.67	17.11	69.74	6.67	30.67	0	0	69.33
0	6.67	52.63	0	18.67	0	2.63	36.84
0	4	56	16	26.67	10.67	41.33	44.74
0	5.33	5.33	56	47.37	2.63	22.67	13.16
0	23.68	21.05	1.32	28	13.16	17.33	40.79
27.63	14.67	17.11	25.33	50.67	5.33	25.33	15.79
42.11	26.67	13.33	20	59.21	6.58	26.32	10.67
34.67	6.67	17.11	2.67	74.67	11.84	35.53	0
2.67	35.53	57.33	22.67	19.74	40	34.21	2.63
3.95	0	55.26	43.42	40.79	18.42	13.16	38.16
1.33	2.63	0	27.63	34.21	19.74	0	29.33
10.53	0	12	70.67	52	43.42	3.95	40.79
0	0	75	78.67	26.67	2.63	17.33	29.33
30.67	4	22.37	60	65.33	64	28.95	15.79
32.89	0	81.58	25.33	58.67	61.84	32.89	46.67
0	0	38.16	48	21.33	81.58	55.26	41.89
5.33	10.53	38.16	38.16	26.32	72	10.53	0
28	17.33	56.58	65.79	11.84	57.33	18.67	5.33
0	0	84.21	44.74	11.84	61.33	2.63	25
0	10.53	25.68	43.42	16	74.67	0	19.74
0	9.21	52	39.47	2.67	73.33	0	5.33
5.26	0	68.42	54.67	11.84	69.74	9.21	33.33
5.33	0	57.33	50	8	80.26	42.67	0
13.33	0	1.33	28	5.26	69.33	11.84	3.95
17.33	1.33	5.33	0	7.89	67.11	52.63	0
0	0	68	6.67	42.67	52.63	48	7.89
5.26	0	42.11	2.67	62.67	63.16	32	14.67
2.63	13.16	50.67	75	60.53	76.32	8	54.67
0	5.33	0	48	48	81.33	28	61.84
9.33	16	0	59.21	68.42	18.67	18.67	1.33
0	20	13.33	12	31.58	65.79	28	13.16
0		0	69.33	32	20	25	0
21.33		32	45.33	51.32	76	42.67	2.67
2.63		22.67	17.11	9.33	10.53	70.67	15.79
14.67		28	58.67	3.95	22.67	34.21	48
19.74		30.67	5.33	0	22.37	53.33	53.95
26.67		10.67	18.67	6.58	17.33	47.37	56.58
11.84		0	45.33	10.67	0	25	82.67
5.26		22.37	46.05	2.63	5.33	57.33	0
8		65.33	17.33	14.47	14.67	29.33	14.47
6.58		58.67	25.33	9.21	14.47	44	56.58
24		60	38.67	36	13.16	7.89	23.68
35.53		18.67	17.11	5.33	10.53	1.33	6.67
15.79		27.63	28	4	25.33	32.89	34.21
		33.33	31.58	23.68	9.21	28	33.33
		6.58	0	13.16	18.42	56	8
		11.84	44.74	48	7.89	28	53.95
		2.63	64.47	51.32	9.33	32	74.67
		17.11	10.53	35.53	8	32	82.67
		29.33	52	45.33	14.67	44.74	69.33
		0	26.67	56.58	9.33	42.67	59.21
		2.67	59.21	41.33	35.53	65.79	67.11
		2.67	0	33.33	7.89	74.67	76
		6.67	12	32.89	53.95	19.74	39.47
		6.58	22.67	44.74	41.33	9.21	89.47
		6.58	0	73.68	58.67	17.11	69.74
		18.67	17.33	71.05	67.11	6.67	77.63
		18.42	10.67	25.33	53.95	13.16	6.67
		40	0	57.33	63.16	26.32	78.95
		29.33	45.33	48.68	76	40.79	24
		33.33	44	28.95	6.67	29.33	34.67
		37.33	1.33	21.05	36	2.67	68.42
		4	14.67	52	24	5.26	0
		21.33	52.63	81.58	30.67	0	13.16
		45.33	50	64.47	9.21	17.11	19.74
		0	67.11	75	3.95	12	0
		32.43	39.47	16	39.47	40	26.67
		2.63	57.89	56.58	25.33	8	0
		2.67	81.58	63.16	30.26	38.16	67.11
		10.67	30.67	76.32	14.47	29.33	63.16
		60	52	43.42	63.16	16	88.16
		49.33	0	28.95	0	2.67	69.74
		78.38	34.21	78.67	30.67	9.21	0
		73.33	32	65.33	26.67	53.33	2.67
		18.67	26.67	0	7.89	3.95	21.33
			40.79	68	28.95	13.16	2.67
			0	67.11	45.33	37.33	52.63
			24	76	16	38.67	40.79
			13.33	57.89	30.26	2.67	0
			25.33	75	44.74	3.95	3.95
			76	69.74	46.05	2.67	41.33
			44	82.89	40.79	82.89	5.26
			68	56.58	34.67	38.16	12
			2.67	76	37.33	86.67	12
			0	65.79	35.53	80.26	12
			0	77.33	53.33	80.26	23.68
			5.33	0	72.37	58.67	31.08
			0	3.95	73.68	69.74	21.33
			0	12	6.58	89.47	55.26
			10.53	1.32	39.47	85.53	0
			0	5.33	63.16	52	24
			25.33	0	28.95	86.84	7.89
			18.42	40	37.33	74.67
			23.68	5.33	50	84
			44	69.33	72.37	48.68
			20	45.33	70.67	72
			25	64	64.47	94.67
			17.11	38.67	82.89	81.33
			14.47	48	61.33	4.23
			26.67	53.33	55.26	13.33
			32	73.68	40.79	0
			32.89	66.67	36	38.16
			18.42	57.89	49.33
			30.26	68	26.67
			25.33	59.21	73.33
			31.58	43.42	31.58
			27.63	72.37	34.67
			32	57.33	39.47
			19.74	74.67	53.33
			44	9.21	28.95
			42.11	2.67	61.33
			55.26	9.33	14.47
			46.67	0	25
			53.33	5.33	68.42
			50	16	18.92
			36	11.84	10.53
			27.63	28.95	10.53
			58.67	3.95	1.33
			58.67	0	28
			72.37	29.33	22.37
			57.33	25	3.95
			75	37.33	21.05
			23.68	42.67	28
			30.26	14.67	21.05
			26.67	36	45.33
			13.16	26.67	0
			25	61.84	49.33
			22.67	57.33	71.05
			6.58	64	52.63
			35.53	71.05	54.05
			26.67	65.79	76.32
			74.67	45.33	62.16
			94.74	74.67	78.67
			53.95		4.05
			53.95		10.67
			73.68		78.95
			60.53		48
			53.95		25.33
			31.58		97.37
			75		42.67
			2.63		26.67
			0		69.33
			0		80.26
			0		52
			0		33.33
			0		74.32
			16
			0
			2.67
			25.33
			9.33
			27.63
			3.95
			5.33
			2.67
			0
			27.03
			29.33
			15.79
			14.67
			6.67
			43.42
			0
			0
			4
			19.74
			38.16
			31.58
			5.33
			29.33
			45.33
			3.95
			4
			13.33
			18.42
			0
			43.42
			41.33
			84

## Sheet: Figure 2d
Freezing rate (%)
m1	m2	m3	m4	m5	m6	m7	m8	m9	i1	i2	i3	i4	i5	i6	i7	i8	i9
0	0	0	0	0	0	0	0	0	75	62.5	73.33	60	50	68.75	50	66.67	60
0	0	0	0	0	0	0	46.67	13.33	93.75	62.5	81.25	53.33	50	53.33	100	53.33	100
0	0	0	12.5	0	0	0	0	43.75	93.75	93.75	50	75	100	50	66.67	53.33	100
0	0	0	33.33	0	0	0	0	0	73.33	56.25	60	81.25	56.25	62.5	66.67	53.33	86.67
0	0	0	0	0	0	0	0	0	50	60	81.25	53.33	68.75	60	56.25	50	100
0	0	0	0	0	0	0	0	12.5	100	66.67	100	50	53.33	87.5	53.33	56.25	87.5
0	0	18.75	0	0	0	0	0	20	80	73.33	73.33	53.33	73.33	62.5	80	60	81.25
0	0	0	26.67	0	0	0	18.75	31.25	86.67	62.5	100	66.67	100	53.33	50	62.5	81.25
0	0	33.33	12.5	0	0	0	37.5	6.25	73.33	73.33	100	50	81.25	53.33	75	60	86.67
0	0	0	13.33	0	0	26.67	0	33.33	50	81.25	100	68.75	60	73.33	50	80	53.33
0	0	0	0	0	0	0	0	37.5	68.75	87.5	56.25	93.33	73.33	100	93.33	50	62.5
0	0	0	33.33	0	0	0	12.5	12.5	56.25	100	100	100	68.75	53.33	86.67	60	93.75
0	0	0	13.33	0	0	0	0	43.75	80	100	100	81.25	53.33	75	100	60	62.5
0	0	0	0	0	0	0	0	0	93.33	100	75	100	53.33	87.5	53.33	53.33	56.25
0	0	0	0	20	0	0	0	18.75	100	53.33	87.5	100	56.25	86.67	50	87.5	73.33
0	0	0	0	0	0	26.67	20	46.67	50	93.33	68.75	100	50	100	75	81.25	87.5
0	0	0	0	0	0	43.75	0	40	93.75	93.33	100	50	60	100	56.25	93.75	93.75
0	0	0	0	0	0	0	0	33.33	73.33	53.33	62.5	93.33	60	81.25	56.25	92.86	100
13.33	0	0	0	0	46.67	0	33.33	13.33	100	50	53.33	100	93.75	75	68.75	66.67	100
0	0	0	0	0	0	0	0	6.25	60	53.33	80	100	100	100	75	100	100
0	0	0	0	0	0	13.33	46.67	18.75	100	100	81.25	75	100	93.33	68.75	75	86.67
0	0	0	20	12.5	0	31.25	37.5	0	81.25	68.75	73.33	100	80	87.5	100	100	100
0	0	0	0	25	0	20	0	0	87.5	75	100	87.5	80	86.67	53.33	100	100
0	0	0	0	12.5	0	0	0	0	50	100	100	56.25	87.5	81.25	100	100	100
0	0	0	0	0	0	46.67	0	0	53.33	60	100	50	93.75	93.33	100	53.33	100
0	0	0	18.75	18.75	0	0	0	0	100	50	60	100	66.67	60	100	66.67	68.75
12.5	0	6.25	43.75	25	0	0	43.75	0	75	62.5	73.33	100	93.75	93.33	100	100	100
0	0	0	46.67	0	0	0	20	13.33	100	100	100	68.75	93.75	87.5	100	93.75	100
12.5	0	0	33.33	0	0	0	18.75		81.25	75	100	86.67	93.75	60	80	80	100
0	0	0	20	0	0	0	33.33		93.33	56.25	68.75	93.75	93.75	68.75	100	93.33	75
0	0	33.33	13.33	0	0	0	0		93.33	100	100	100	93.33	93.75	100	86.67	100
0	0	0	25	0	0	0	0		100	53.33	100	60	87.5	86.67	100	73.33	100
0	0	6.25	0	0	0	0	6.67		66.67	56.25	66.67	100	100	53.33	66.67	53.33	93.33
0	6.25	0	0	26.67	0	13.33	33.33		68.75	100	75	100	93.33	100	100	93.75	50
0	0	0	0	6.67	0	0	0		66.67	60	86.67	93.33	100	100	50	100	100
0	0	18.75	25	0	40	0	0		93.75	75	81.25	100	86.67	100	100	100	87.5
0	0	0	0	0	26.67	0	0		56.25	62.5	50	100	100	50	100	87.5	68.75
25	0	0	46.67	0	46.67	0	0		100	100	81.25	100	62.5	60	100	93.33	100
0	0	0	0	0	0	0	0		100	100	56.25	86.67	87.5	53.33	93.33	100	100
12.5	0	0	0	0	40	0	13.33		62.5	66.67	53.33	100	87.5	60	100	68.75	66.67
0	0	0	0	0	40	0	13.33		100	56.25	73.33	100	81.25	80	100	66.67	50
0	0	0	0	0	25	0	0		53.33	87.5	60	100	100	56.25	100	100	100
0	0	0	0	0	0	12.5	6.25		86.67	100	100	100	100	53.33	81.25	93.75	100
0	18.75	33.33	18.75	0	0	0	6.67		56.25	80	100	100	68.75	68.75	100	86.67	100
0	0	0	43.75	0	18.75	0	0		93.33	100	100	100	100	73.33	87.5	53.33	100
0	0	0	20	0	0	0	37.5		93.33	100	53.33	100	100	75	100	93.75	100
0	0	0	0	0	0	12.5	31.25		50	53.33	56.25	100	93.33	66.67	100	93.33	100
0	0	0	33.33	40	0	12.5	0		100	56.25	93.75	100	87.5	56.25	100	53.33	100
0	0	13.33	0	0	0	0	0		100	100	73.33	53.33	93.75	93.75	68.75	93.75	100
0	0	13.33	0	0	0	25	26.67		100	100	75	100	93.33	93.33	100	100	68.75
0	0	0	0	0	0	0	20		93.33	100	100	100	100	86.67	93.75	100	73.33
0	0	0	0	0	0	0	25		81.25	81.25	73.33	80	80	80	93.75	56.25	87.5
0	0	0	0	0	0	0	0		53.33	100	53.33	100	100	68.75	68.75	81.25	100
0	0	0	0	0	0	13.33	0		93.75	100	100	93.75	100	62.5	100	80	93.33
0	0	0	0	0	0	0	0		53.33	100	100	73.33	81.25	62.5	60	73.33	100
0	0	0	0	12.5	0	0	0		53.33	60	100	100	100	68.75	100	93.75	100
0	0	0	0	37.5	0	0	0		100	100	100	100	93.33	60	81.25	100	80
0	0	0	0	0	18.75	20	0		50	100	56.25	100	62.5	100	100	93.75	50
0	0	0	0	0	6.67	0	0		81.25	56.25	86.67	93.33	80	86.67	100	93.33	100
0	0	0	0	0	26.67	0	13.33		66.67	75	81.25	100	56.25	100	100	81.25	100
0	0	0	18.75	0	13.33	0	46.67		100	100	50	100	73.33	66.67	62.5	100	86.67
0	0	0	43.75	0	33.33	0	40		87.5	100	93.33	100	53.33	100	100	73.33	100
0	0	0	12.5	0	37.5	0	13.33		68.75	87.5	80	73.33	87.5	100	100	56.25	100
0	0	0	0	0	0	13.33	25		68.75	100	100	100	53.33	100	75	100	100
0	0	0	0	0	40	0	33.33		81.25	100	100	100	80	100	100	66.67	75
0	0	0	0	46.67	18.75	0	33.33		100	80	60	100	66.67	93.75	100	100	80
0	0	6.67	18.75	0	46.67	0	6.67		68.75	81.25	100	100	73.33	100	100	100	60
0	0	43.75	13.33	0	0	0	12.5		86.67	60	100	75	80	100	81.25	100	60
0	0	0	0	0	0	0	12.5		60	100	62.5	100	66.67	100	86.67	93.75	100
0	0	0	0	18.75	0	0	6.25		87.5	66.67	53.33	81.25	56.25	100	100	100	100
0	0	0	31.25	0	0	0	0		93.75	81.25	86.67	93.75	53.33	68.75	75	100	81.25
0	0	33.33	0	0	0	0	0		86.67	81.25	100		100	66.67	100	100	73.33
0	0	43.75	0	0	0	0	0		75	100	60		53.33	68.75	100	86.67	100
0	0	6.25	0	0	26.67	0	0		75	80	60		100	100	100	100	100
0	31.25	20	40	0	0	33.33	0		50	56.25	100		86.67	100	87.5	100	100
0	0	0	0	0	0	0	0		100	50	87.5		53.33	100	86.67	75	100
0	0	0	0	0	0	0	0		100	93.75	80		68.75	68.75	62.5	100	93.33
0	0	0	0	0	0	12.5	0		81.25	50	100		87.5	100	73.33	100	100
0	0	26.67	26.67	0	43.75	0	0		100	86.67	100		56.25	50	53.33	100	100
0	0	46.67	0	0	13.33	0	0		100	68.75	66.67		75	50	100	100	100
0	0	0	40	0	40	0	13.33		81.25	60	100		53.33	62.5	100	100
0	0	0	0	0	0	0	0		100	80	50		56.25	87.5	62.5	66.67
0	0	0	12.5	0	13.33	12.5	0		53.33	93.75	73.33		93.75	100	100	93.33
0	0	0	0	25	0	33.33	0		100	68.75	100		56.25	53.33	100	100
0	0	0	0	0	25	0	18.75		100	60	100		68.75	81.25	100	100
6.25	0	0	0	0	46.67	18.75	26.67		100	56.25	100		93.33	81.25	100	93.75
0	0	0	0	20	12.5	0	31.25		93.75	50	56.25		73.33	100	100	100
0	0	0	20	12.5	40	13.33	0		62.5	56.25	75		86.67	93.75	86.67	100
0	0	0	43.75	0	0	26.67	0		53.33	73.33	100		60	100	87.5	100
0	0	0	0	0	0	0	0		100	86.67	50		53.33	100	93.33	100
0	0	0	0	0	26.67	6.67	0		68.75	62.5	60		87.5	100	100	100
6.67	0	0	0	37.5	0	20	0		62.5	50	100		73.33	100	100	100
0	0	0	0	31.25	0	0	0		50	73.33	53.33		100	93.33	100	100
0	0	0	0	31.25	37.5	0	0		100	100	68.75		93.75	80	100	68.75
0	0	40	0	33.33	13.33	0	18.75		56.25	100	80		75	53.33	80	100
0	0	25	20	0	13.33	0	0		60	50	100		53.33	50	100	100
0	0	46.67	25	0	12.5	25	12.5		81.25	93.33	86.67		66.67	86.67	100	100
0	0	20	26.67	0	12.5	13.33	0		62.5	100	100		73.33	60	68.75	50
0	0	13.33	13.33	0	0	12.5	13.33		100	62.5	100		53.33	53.33	81.25	80
0	37.5	25	40	0	20	0	37.5		56.25	53.33	75		93.75	86.67	62.5	80
0	0	18.75	6.67	40	37.5	0	6.67		66.67	75	62.5		87.5	56.25	100	100
	12.5	12.5	0	12.5	18.75	0	0		53.33	50	73.33		60	66.67		87.5
	0	12.5	18.75	0	31.25	33.33	0		56.25	60	60		100	56.25		100
	0	26.67	43.75	0	46.67	25	0		62.5	81.25	75		100	100		73.33
	0	33.33	20	43.75	0	0	0		53.33	100	66.67		66.67	80		100
	0	40	0	0	46.67	0	0		81.25	100	53.33		62.5	62.5		100
	0	13.33	0	0	26.67	0	0		68.75	62.5	62.5		93.33	93.33		100
	0	37.5	0	0	33.33	0	26.67		73.33	56.25	80		93.33	68.75		100
	0	18.75	12.5	0	33.33	18.75	18.75		53.33	50	73.33		80	100		100
	0	37.5	0	33.33	33.33	33.33	31.25		75	56.25	56.25		87.5	100		100
	6.25	12.5	6.67	6.67	13.33	0	0		73.33	93.75	86.67		100	100		80
	0	37.5	12.5	0	13.33	0	31.25		62.5	62.5	75		100	100		93.33
	0	0	0	6.25	25	0	33.33		50	93.75	73.33		100	68.75		81.25
	0	12.5	0	0	43.75	0	13.33		100	100	86.67		100	100		53.33
	0	20	0	0	26.67	0	40		100	60	56.25		100	100		100
	0	13.33	0	0	0	0	0		93.75	80	50		50	100		100
	6.67	26.67	0	0	0	0	0		62.5	100	100		93.75	66.67		100
	0	12.5	0	0	0	43.75	0		50	86.67	50		62.5	50		62.5
	0	0	0	0	0	0	31.25		50	81.25	100		80	50		100
	0	20	0	0	0	0	0		86.67	100	60		62.5	50		100
	0	13.33	0	0	0	0	0		93.75	100	81.25		100	60		56.25
	0	18.75	0	13.33	0	31.25	0		100	62.5	53.33		87.5	60		100
	0	20	6.67	0	0	0	33.33		100	93.75	81.25		60	100		100
	0	12.5	0	0	0	0	0		56.25	56.25	66.67		75	100		68.75
	0	0	40	31.25	0	0	37.5		93.75	100	75		66.67	93.75		100
	0	25	0	33.33	0	12.5	0		100	93.33	100		93.75	81.25		100
	0	26.67	0	0	0	43.75	0		50	68.75	53.33		73.33	73.33		87.5
	0	0	33.33	0	0	0	0		66.67	68.75	56.25		100	80		100
	0	0	6.25	12.5	0	0	0		100	100	80		93.33			50
	12.5	0	25	0	0	12.5	0		100	60	80		100			100
	0	0	0	0	31.25	46.67	0		100	50	93.75		50			100
	0	0	46.67	12.5	46.67	31.25	0		100	50	68.75		56.25			100
	0	0	0	0	0	33.33	31.25		60	100	62.5		87.5			53.33
	0	0	0	31.25	0	0	0		100	93.33	62.5		80			100
	0	0	0	33.33	12.5	0	0		68.75	100	100		93.75			100
	0	0	0	18.75	0	0	0		93.33	60	60		100			80
	0	0	0	0	37.5	0	0		100	100	93.33		93.33			93.33
	0	20	46.67	0	0	0	0		80	81.25	73.33		56.25			87.5
	0	0	6.25	13.33	43.75	0	43.75		100	75	81.25		50			93.33
	0	0	0	0	0	0	0		100	93.33	75		50			53.33
	0	13.33	0	12.5	0	0	0		50	80	62.5		87.5			81.25
	0	0	20	12.5	0	0	26.67		50	80	100		73.33			81.25
	0	0	43.75	0	20	0	37.5		68.75	50	56.25		53.33			80
	0	0	0	18.75	13.33	0	20		75	56.25	73.33		100			100
	20	0	12.5	31.25	12.5	0	0		66.67	86.67	73.33		100			100
	0	0	13.33	0	43.75	0	0		80	100	100		93.75			50
	0	12.5	6.67	0	25	0	18.75		86.67	100	86.67		100			53.33
	0	0	37.5	0	0	6.67	0		50	75	100		62.5			100
	0	0	25	13.33	0	12.5	33.33		93.33	100	86.67		50			93.33
	0	0	31.25	0	0	0	0		62.5	87.5	86.67		73.33			66.67
	0	0	31.25	0	0	12.5	0		62.5	100	53.33		81.25			86.67
	0	25	43.75	43.75	20	0	13.33		56.25	56.25	100		60			100
	0	0	0	0	13.33	20	37.5		80	93.33	87.5		100			50
	0	0	0	0	0	0	0		73.33	100	81.25		100			100
	0	0	0	0	0	0	37.5		66.67	87.5	56.25		100			100
	0	0	0	13.33	0	12.5	0		62.5	93.33	81.25		56.25			68.75
	0	0	0	6.67	0	0	0		75	100	66.67		100			56.25
	0	0	40	6.67	12.5	0	0		68.75	100	87.5		53.33			66.67
	6.67	0	0	33.33	0	0	0		100	73.33	68.75		62.5			50
	0	6.25	0	13.33	0	0	6.67		100	100	80		100			50
	0	25	13.33	0	26.67	0	43.75		100	100	87.5		86.67			75
	0	20	13.33	0	6.25	20	18.75		100	100	56.25		100			86.67
	0	37.5	0	0	12.5	0	20		100	93.75	100		100			93.75
	26.67	33.33	0	0	0	0	18.75		53.33	100	62.5		100			62.5
	37.5	0	0	0	6.67	0	0		81.25	60	81.25		75			53.33
	20	0	13.33	0	13.33	0	0		100	50	93.33		80			50
		37.5	0	0	25	0	0		100	93.33	56.25		85.71			87.5
		33.33	0	0	18.75	18.75	13.33		93.33	80	93.33		93.75			100
		13.33	0	0	26.67	0	12.5		100	75	80		66.67			100
		0	0	43.75	43.75	0	0		56.25	68.75	53.33		100			100
		0	0	18.75	46.67	25	0		66.67	60	93.33		100			66.67
		0	0	0	0	0	0		100	53.33	87.5		53.33			68.75
		0	0	0	0	0	0		87.5	53.33	80		93.75			100
		40	0	37.5	0	12.5	0		86.67	75	100		87.5			100
		6.67	0	0	0	0	18.75		53.33	60	86.67		100			68.75
		6.67	0	0	12.5	0	0		100	53.33	56.25		62.5			100
		37.5	0	26.67	0	0	0		100	66.67	53.33		100			100
		18.75	0	0	25	0	0		50	68.75	73.33		75			93.33
		0	0	43.75	20	20	0		68.75	56.25	53.33		93.33			53.33
		0	20	0	43.75	33.33	0		100	93.33	100		73.33			100
		0	0	37.5	0	0	0		100	73.33	100		86.67			50
		0	0	37.5	18.75	0	26.67		50	93.33	100		100			73.33
		12.5	46.67	0	40	12.5	0		75	73.33	50		75			100
		0	46.67	33.33	43.75	0	31.25		100	100	53.33		50			100
		0	0	12.5	18.75	0	6.67		53.33	60	60		53.33			100
		0	26.67	0	0	18.75	13.33		80	86.67	86.67		93.33			60
		0	43.75	0	0	0	31.25		62.5	53.33	80		93.33			100
		0	0	0	0	12.5	0		93.33	62.5	80		86.67			68.75
		0	18.75	18.75	33.33	12.5	43.75		100	81.25	50		78.57			50
		0	0	6.67	0	0	13.33		50	53.33	68.75
		0	0	0	0	18.75	13.33		100	81.25	93.75
		0	0	0	13.33	0	37.5		86.67	73.33	66.67
		0	0	0	46.67	26.67	13.33		100	53.33	60
		20	6.67	20	6.25	13.33	25		60	93.33	73.33
		0	33.33	0	12.5	33.33	37.5		80	93.33	73.33
		0	0	12.5	0	33.33	25		100	80	100
		0	25	12.5	0	0	12.5		73.33	100	80
		0	0	6.25	26.67	0	46.67		56.25	62.5	93.75
		0	0	0	40	0	18.75		75	93.75	62.5
		0	20	13.33	31.25	0	37.5		100	93.75	50
		0	31.25	26.67	20	12.5	25		100	66.67	53.33
		20	25	0	6.67	0	13.33		100	100	56.25
		0	0	0	0	0	13.33		53.33	53.33	66.67
		0	0	0	0	0	40		93.75	81.25	53.33
		0	0	0	0	25	0		100	93.75	100
		0	37.5	0	12.5	0	0		100	100	73.33
		0	25	0	6.25	0	0		100	66.67	100
		0	0	0	40	0	12.5		100	80	60
		0	33.33	20	0	0	0		100	50	56.25
		0	43.75	0	0	25	13.33		81.25	56.25	56.25
		0	26.67	13.33	0	0	37.5		100	93.75	93.33
		0	18.75	0	0	37.5	0		87.5	100	50
		0	0	0	0	20	0		100	73.33	60
		0	37.5	0	0	0	13.33		100	62.5	60
		0	6.67	0	0	0	0		100	73.33	60
		0	0	0	0	0	13.33		93.75	93.33	62.5
		0	0	0	46.67	0	0		81.25	75	50
		0	0	13.33	43.75	0	6.25		100	75	62.5
		0	33.33	26.67	33.33	0	20		100	53.33	80
		33.33	37.5	26.67	12.5	0	46.67		60	62.5	60
		18.75	0	13.33	33.33	0	13.33		100	56.25	100
		0	0	0	18.75	0	12.5		73.33	73.33	53.33
		0	0	0	0	0	18.75		93.75	100	62.5
		0	0	25	12.5	0	13.33		93.33	68.75	100
		0	33.33	31.25	33.33	0	25		100	75	50
		0	0	31.25	18.75	0	13.33		50	87.5	60
		0		0	12.5	0	13.33		73.33	100	73.33
		0		0	0	0	13.33		56.25	100	56.25
		0		26.67	12.5	0	13.33		100	80	73.33
		0		6.25	0	0	0		100		100
		0		12.5	25	0	0		100		56.25
		0		31.25	31.25	20	0		62.5		93.33
		0		43.75	12.5	13.33	0		62.5		87.5
		13.33		6.67	0	20	0		62.5		66.67
		0		26.67	37.5	25	0		56.25		66.67
		33.33		33.33	0	26.67	0		60		86.67
		40		43.75	0	12.5	0		86.67		100
		13.33		0	0	0	0		86.67		100
		18.75		0	0	0	0		73.33		62.5
		6.25		18.75	26.67	20	0		81.25
		37.5		33.33	26.67	25	0		93.33
		37.5		0	18.75	43.75	0		86.67
		43.75		43.75	40	0	0		66.67
		33.33		0	0	31.25	12.5		62.5
		25		0	12.5	0	26.67		53.33
		33.33		0	43.75	13.33	37.5		68.75
		0		0	0	33.33	0		60
		43.75		13.33	0	46.67	0		86.67
		40		0	31.25	0	0		50
		0		0	20	0	20		50
		0		0	0	0	0		75
		0		0	0	37.5	12.5		60
		0		0	26.67	40	0		100
		46.67		0	0	0	0		62.5
		40		0	0	12.5	0		60
		43.75		0	0	0	20		86.67
		20		0	0	0	0		87.5
		0		0	0	0	0		86.67
		18.75		0	0	0	0		62.5
		13.33		0	0	0	0		73.33
		25		0	0	26.67	0		86.67
		0		0	0	0	0		86.67
		33.33		0	0	0			87.5
		0		13.33	0	13.33			92.86
		13.33		13.33	0	0			100
		0		26.67	0	26.67			100
		0		0	0	0			60
		0		0	0	20			100
		0		12.5	0	25			100
		0		0	0	12.5			100
		0		0	0	0			100
		33.33		0	0	0			100
		0		0	0	37.5			100
		6.25		0	0	20			86.67
		43.75		13.33	0	6.67			100
		0		26.67	0	0			100
		0		0	0	13.33			50
		0		25	33.33	0			62.5
		0		6.25	20	0			53.33
		0		0	0	0			100
		6.25		20	0	0			100
		0		0	0	0			87.5
		0		0	0	0			100
		0		31.25	0	0			100
		0		0	0	0			100
		0		0	0	0			100
		37.5		0	0	0			73.33
		0		0	0	0			100
		37.5		40	0	37.5			50
		0		18.75	0	25
		0		31.25	0	0
		0		13.33	0	0
		0		20	0	0
		0		0	0	13.33
		31.25		12.5	0	46.67
		20		37.5	0	43.75
		0		43.75	18.75	0
		0		0	0	0
		0		13.33	0	31.25
		0		0	0	0
		13.33		20	0	18.75
		0		43.75	0	46.67
		0		18.75	0	0
		0		25	0	26.67
		0		0	0	43.75
		0		0	0	26.67
		6.67		0	13.33	33.33
		0		0	0	13.33
		0		0	0	13.33
		0		13.33	0	0
		0		0	12.5	13.33
		0		31.25	0	0
		0		43.75	0	0
		0		0	0	0
		0		31.25	0	0
		0		6.25	0	13.33
		0		37.5	0	40
		0		25	13.33	40
		20		20	0	0
		0		18.75	0	0
		13.33		0	0	0
		0		0	13.33	0
		0		26.67	0	0
		37.5		13.33	0	12.5
		25		12.5	13.33	13.33
		6.67		37.5	0	18.75
		40		13.33	0	0
		18.75		13.33	0	20
		13.33		33.33	0	0
		0		13.33	0	0
		0		20	0	0
		0		6.67	0	0
		0		0	0	0
		0		26.67	18.75	0
		0		13.33	0	0
		0		6.67	6.67	6.25
		0		12.5	46.67	26.67
		0		6.25	46.67	13.33
		0		0	46.67	0
		0		0	43.75	0
		0		12.5	12.5	0
		0		12.5	0	13.33
		0		43.75	0	0
				0	12.5	0
				13.33	0	13.33
				0	6.67	18.75
				0	0	0
				12.5	40	0
				0	0	6.67
				0	13.33	6.67
				0	37.5	0
				0	12.5	0
				0	26.67	25
				0	0	20
				0	0	26.67
				0	6.25	25
				0	0	6.25
				0	0	12.5
				31.25	37.5	0
				12.5	0	0
				12.5	0	0
				0	0	0
				0	0	0
				0	0	6.67
				0	0	33.33
				0	0	0
				43.75	20	0
				26.67	0	0
				13.33	0	26.67
				25	0	0
				0	13.33	0
				40	0	12.5
				0	0	0
				37.5	0	26.67
				0	0	0
				0	0	0
				0	0	0
				0	0	18.75
				33.33	0	0
				0	0	0
				0	0	6.67
				0	0	12.5
				0	0	0
				0	0	0
				12.5	0	0
				18.75	0	0
				0	6.25	0
				12.5	26.67	12.5
				18.75	37.5	6.67
				26.67	13.33	37.5
				0	0	0
				20	25	6.67
				0	6.25	12.5
				33.33	0	46.67
				13.33	0	0
				25	0	40
				0	40	0
				0	6.25	0
				12.5	12.5	0
				0	0	0
				20	0	0
				31.25	40	25
				6.25	37.5	0
				12.5	12.5	0
				0	0	0
				18.75	46.67	18.75
				12.5	12.5	0
				26.67	26.67	0
				0	33.33	0
				40	0	0
				33.33	13.33	0
				26.67	0	0
				0	0	0
				18.75	0	0
				13.33	0	0
				0	0	0
				12.5	25	0
				25	20	0
				40	12.5	20
				31.25	0	12.5
				6.25	0	20
				0	0	0
				0	0	0
				25	12.5	0
				6.67	31.25	0
				0	0	0
				12.5	0	12.5
				12.5	26.67	6.67
				20	0	0
				13.33	0	20
				0	0	43.75
				46.67	0	0
				0	0	25
				0	18.75	0
				0	12.5	0
				0	0	0
				0	0	18.75
				13.33	0	25
				12.5	0	0
				13.33	0	0
				25	0	0
				12.5	0	0
				0	0	18.75
				0	0	0
				33.33	0	0
				0	0	25
				6.25	0	0
				46.67	26.67	0
				0	0	18.75
				18.75	0	0
				43.75	0	0
				33.33	0	0
				25	0	26.67
				0	37.5	12.5
				40	0	20
				0	0	6.25
				0	0	0
				0	18.75	0
				0	20	12.5
				13.33	0	43.75
				12.5	26.67	13.33
				0	12.5	33.33
				6.67	0	0
				0	0	0
				0	20	13.33
				0	0	25
				0	0	46.67
				25	12.5	26.67
				6.67	12.5	25
				12.5	0	0
				13.33	33.33	33.33
				33.33	13.33	0
				18.75	0	43.75
				18.75	6.67	25
				0	33.33	12.5
				33.33	26.67	25
				18.75	37.5	20
				18.75	26.67	12.5
				0	0	13.33
				0	0	12.5
				0	26.67	46.67
				0	31.25	37.5
				0	25	0
				33.33	0	12.5
				0	0	25
				0	33.33	0
				40	0	31.25
				0	0	0
				0	12.5	37.5
				13.33	31.25	25
				0	37.5	0
				26.67	0	0
				0	0	0
				0	25	0
				25	0	0
				18.75	0	0
				0	37.5	0
				0	31.25	0
				0	0	25
				0	20	31.25
				0	0	18.75
				18.75	25	12.5
				31.25	26.67	0
				0	0	0
				0	13.33	20
				0	13.33	6.25
				0	25	6.25
				40	13.33	33.33
				33.33	0	6.67
				0	33.33	12.5
				12.5	26.67	0
				0	0	0
				26.67	37.5	31.25
				0	26.67	12.5
				18.75	6.25	12.5
				0	33.33	0
				0	18.75	12.5
				31.25	31.25	0
				0	6.67	0
				0	37.5	0
				0	6.67	0
				0	31.25	20
				0	18.75	6.67
				0	6.25	6.67
				0	0	0
				26.67	43.75	13.33
				46.67	6.67	12.5
				20	0	12.5
				12.5	43.75	20
				46.67	0	0
				0	13.33	0
				25	0	31.25
				12.5	13.33	18.75
				0	40	13.33
				0	0	12.5
				0	0	0
				40	0	0
				40	0	0
				31.25	0	0
				31.25	0	46.67
				0	0	0
				0	0	37.5
				0	0	12.5
				0	0	6.25
				33.33	6.67	40
				20	18.75	40
				26.67	26.67	13.33
				20	40	18.75
				25	26.67	31.25
				0	0	20
				0	0	0
				0	0	6.25
				0	0	26.67
				26.67	33.33	31.25
				0	26.67	13.33
				26.67	43.75	18.75
				13.33	13.33	0
				37.5	33.33	0
				0	46.67	0
				43.75	25	0
				43.75	0	0
				0	0	0
				43.75	0	0
				0	33.33	0
				33.33	12.5	0
				31.25	0	0
				40	0	25
				12.5	33.33	33.33
				37.5	26.67	0
				25	12.5	0
				40	26.67	0
				12.5	12.5	0
				43.75	0	0
				12.5	0	0
				46.67	13.33	0
				0	0	0
				20	0	0
				20	18.75	6.67
				43.75	18.75	0
				0	13.33	0
				46.67	43.75	0
				0	26.67	0
				0	6.67	0
				0	46.67	18.75
				20	46.67	0
				43.75	13.33	13.33
				18.75	25	12.5
				25	6.67	0
				0	31.25	12.5
				0	13.33	0
				0	0	6.25
				6.25	0	0
				13.33	0	25
				20	0	12.5
				20	0	0
				13.33	6.67	0
				33.33	0	0
				12.5	0	0
				0	13.33	0
				20	12.5	6.67
				31.25	46.67	40
				33.33	0	0
				0	20	0
				31.25	37.5	37.5
				0	46.67	12.5
				25	33.33	0
				12.5	0	6.67
				37.5	0	12.5
				12.5	0	37.5
				43.75	12.5	6.25
				13.33	0	0
				25	0	6.67
				12.5	0	37.5
				12.5	6.67	13.33
				0	20	0
				26.67	0	12.5
				43.75	31.25	12.5
				13.33	0	40
				6.67	0	12.5
				0	0	20
				0	26.67	13.33
				0	0	18.75
				6.25	0	0
				37.5	0	0
				37.5	31.25	0
				40	0	0
				0	13.33	0
				6.67	18.75	0
				31.25	20	0
				40	0	0
				26.67	0	0
				0	0	6.67
				0	0	25
				26.67	0	40
				0	0	18.75
				0	0	0
				20	0	0
				13.33	20	0
				12.5	13.33	0
				46.67	0	31.25
				12.5	0	0
				0	0	0
				43.75	0	31.25
				31.25	0	33.33
				43.75	0	26.67
				18.75	12.5	0
				0	0	0
				0	6.67	31.25
				0	0	6.25
				0	18.75	37.5
				0	25	43.75
				0	18.75	20
				25	0	26.67
				6.25	0	0
				40	0	43.75
				18.75	20	0
				37.5	0	0
				0	33.33	0
				6.25	0	0
				35.71	0	0
				0	20	0
				0	33.33	0
				6.67	0	0
				0	13.33	13.33
				0	26.67	0
				0	0	25
				0	0	0
				0	6.25	13.33
				0	0	6.25
				0	37.5	0
				0	0	0
				0	0	0
				0	40	0
				0	0	0
				0	25	13.33
				0	46.67	0
				0	0	0
				25	0	0
				31.25	43.75	0
				0	0	0
				0	37.5	0
				20	18.75	0
				0	26.67	0
				0	40	0
				0	0	0
				46.67	0	0
				6.25	0	0
				0	0	0
				0	0	0
				0	0	0
				0	0	0
				0	0	0
				18.75	0	43.75
				0	0	33.33
				0	12.5	0
				26.67	26.67	0
				12.5	0	0
				13.33	40	0
				0	0	20
				0	0	6.25
				0	0	20
				0	18.75	13.33
				0	6.67	12.5
				0	0	0
				0	13.33	0
				0	13.33	0
				0	6.67	0
				0	0	0
				0	0	0
				0	6.25	13.33
				0	0	0
				0	6.67	12.5
				0	0	37.5
				0	0	33.33
				25	0	13.33
				26.67	0	0
				18.75	0	0
				25	0	0
				0	0	43.75
				0	0	26.67
				0	0	46.67
				0	0	6.67
				20	0	0
				0	0	40
				0	0	20
				37.5	0	12.5
				46.67	0	6.67
				0	0	18.75
				0	12.5	33.33
				0	6.67	0
				0	37.5	40
				13.33	0	0
				40	0	0
				0	0	0
				0	0	0
				0	0	0
				0	37.5	0
				0	6.25	0
				0	26.67	0
				0	0	20
				20	20	31.25
				18.75	0	0
				13.33	0	0
				13.33	0	20
				0	0	0
				0	0	13.33
				37.5	18.75	12.5
				0	25	20
				40	0	13.33
				6.25	13.33	40
				20	0	13.33
				40	0	25
				6.25	6.67	0
				31.25	0	43.75
				0	0	37.5
				40	40	18.75
				0	6.25	40
				43.75	37.5	26.67
				40	0	20
				25	0	37.5
				0	0	37.5
				0	0	33.33
				0	0	6.25
				0	0	0
				13.33	0	40
				12.5	0	33.33
				0	0	0
				26.67	0	12.5
				12.5	0	31.25
				0	6.67	20
				26.67	6.67	40
				33.33	0	18.75
				12.5	0	20
				0	33.33	46.67
				37.5	18.75	12.5
				0	13.33	33.33
				13.33	18.75	26.67
					12.5	0
					37.5	12.5
					12.5	31.25
					13.33	0
					0	0
					46.67	0
					0	37.5
					37.5	6.67
					43.75	0
					13.33	0
					0	0
					0	0
					18.75	0
					0	26.67
					46.67	0
					0	0
					0	0
					0	31.25
					0	46.67
					0	0
					0	0
					12.5	12.5
					0	6.25
					0	0
					0	0
					0	0
					0	13.33
					0	0
					0	0
					0	0
					0	13.33
					0	0
					0	12.5
					0	26.67
					0	43.75
					0	0
					26.67	0
					0	0
					13.33	0
					43.75	0
					12.5	0
					6.25	25
					0	0
					0	33.33
					0	0
					0	43.75
					0	18.75
					0	31.25
					0	0
					13.33	26.67
					12.5	12.5
					31.25	0
					13.33	25
					46.67	6.67
					25	40
					37.5	31.25
					13.33	33.33
					13.33	33.33
					33.33	0
					13.33	0
					0	0
					0	0
					0	0
					0	0
					26.67	0
					0	26.67
					0	0
					20	43.75
					43.75	0
					0	0
					0	18.75
					0	0
					0	0
					0	0
					0	0
					0	0
					0	0
					0	0
					0	20
					0	0
					0	0
					0	0
					0	37.5
					0	0
					0	0
					0	6.67
					0	20
					0	0
					0	0
					13.33	31.25
					0	6.25
					0	0
					0	0
					0	0
					0	37.5
					0	12.5
					0	0
					0	25
					0	37.5
					0	12.5
					0	26.67
					0	40
					0	18.75
					0	0
					0	20
					0	0
					0	0
					0	0
					0	0
					0	0
					0	0
					0	0
					6.67	12.5
					18.75	6.67
					0	40
					26.67	0
					0	20
					0	20
					6.67	12.5
					0	0
					0	0
					0	0
					0	0
					0	13.33
					0	0
					0	20
					0	33.33
					0	0
					0	6.67
					43.75	0
					43.75	6.67
					20	0
					6.25	0
					0	40
					0	26.67
					46.67	0
					0	0
					12.5	6.67
					0	25
					13.33	0
					18.75	0
					0	0
					13.33	0
					37.5	0
					37.5	20
					33.33	26.67
					6.25	0
					37.5	0
					33.33	33.33
					0	0
					12.5	12.5
					0	31.25
					6.25	31.25
					40	20
					0	0
					6.67	0
					0	46.67
					0	0
					25	0
					18.75	6.67
					12.5	20
					40	20
					0	13.33
					12.5	0
					0	0
					37.5	0
					20	0
					12.5	25
					0	20
					40	40
					12.5	18.75
					0	6.25
					26.67	0
					25	0
					20	18.75
					0	0
					0	12.5
					0	0
					0	0
					0	0
					0	0
					0	0
					0	33.33
					40	18.75
					33.33	18.75
					6.25	37.5
					0	20
					20	25
					12.5	33.33
					37.5	31.25
					0	37.5
					40	20
					13.33	31.25
					18.75	12.5
					37.5	31.25
					13.33	20
					0	0
					43.75	43.75
					18.75	46.67
					0	37.5
					0	18.75
					43.75	6.67
					37.5	20
					31.25	13.33
					0	20
					20	0
					0	0
					37.5	0
					31.25	0
					6.25	0
					46.67	46.67
					6.25	0
					0	12.5
					13.33	6.25
					26.67	37.5
					25	6.67
					0	0
					25	0
					31.25	0
					25	0
					0	0
					0
					0
					26.67
					0
					26.67
					0
					0
					0
					13.33
					26.67
					0
					13.33
					6.67
					0
					0
					0
					0
					0
					20
					18.75
					0
					0
					31.25
					31.25
					13.33
					0
					31.25
					26.67
					25
					33.33
					0
					0
					25
					12.5
					40
					43.75
					26.67
					43.75
					0
					40
					40
					25
					0
					26.67
					0
					18.75
					43.75
					26.67
					26.67
					6.67
					43.75
					0
					20
					26.67
					0
					0
					0
					0
					0
					0
					26.67
					43.75
					26.67
					37.5
					6.25
					46.67
					33.33
					33.33
					43.75
					0
					18.75
					0
					40
					46.67
					25
					0
					0
					0
					0
					31.25
					6.25
					25
					12.5
					43.75
					20
					31.25
					6.25
					20
					13.33
					25
					20
					46.67
					12.5
					33.33
					18.75
					31.25
					0
					0
					0
					40
					13.33
					31.25
					46.67
					20
					26.67
					0
					0
					12.5
					0
					0
					12.5
					25
					13.33
					0
					13.33
					18.75
					0
					13.33
					0
					0
					20
					0
					0
					0
					0
					0
					31.25
					12.5
					46.67
					12.5
					31.25
					13.33
					12.5
					46.67
					26.67
					12.5
					13.33
					0
					31.25
					6.67
					0
					0
					0
					0
					0
					0
					0
					37.5
					25
					0
					33.33
					12.5
					0
					0
					0
					0
					0
					0
					0
					0
					12.5
					0
					0
					12.5
					25
					0
					0
					0
					46.67
					33.33
					0
					37.5
					0
					0
					0
					0
					0
					26.67
					0
					0
					0
					0
					0
					0
					0
					0
					0
					0
					0
					13.33
					0
					18.75
					0
					0
					0
					0
					0
					0
					0
					0
					0
					13.33
					0
					0
					0
					0
					0
					0
					0
					26.67
					0
					31.25
					0
					0
					0
					0
					0
					33.33
					0
					0
					0
					0
					0
					0
					0
					31.25
					6.67
					0
					0
					0
					0
					0
					0
					0
					0
					0
					26.67
					6.67
					13.33
					0
					0
					43.75
					13.33
					0
					0
					0
					0
					6.67
					0
					0
					0
					0
					0
					0
					0
					0
					0
					13.33
					0
					46.67
					40
					6.67
					0
					0
					0
					13.33
					0
					0
					0
					0
					0
					0
					0
					6.67
					0
					0
					0
					0
					0
					26.67
					13.33
					13.33
					0
					20
					20
					31.25
					31.25
					0
					0
					0
					33.33
					40
					0
					0
					0
					0
					0
					26.67
					0
					0
					46.67
					33.33
					25
					13.33
					0
					37.5
					0
					0
					13.33
					6.67
					26.67
					12.5
					0
					0
					0
					0
					6.25
					0
					0
					0
					0
					0
					0
					0
					0
					0
					0
					25
					0
					13.33
					0
					0
					0
					0
					0
					0
					0
					0
					0
					0
					20
					0
					0
					13.33
					18.75
					0
					0
					0
					0
					0
					0
					0
					12.5
					0
					0
					0
					0
					0
					13.33
					0
					0
					0
					0
					0
					0
					26.67
					0
					33.33
					0
					13.33
					0
					13.33
					0
					0
					0
					18.75
					37.5
					33.33
					26.67
					12.5
					0
					0
					12.5
					40
					0
					0
					31.25
					18.75
					25
					25
					20
					25
					0
					0
					46.67
					46.67
					0
					0
					0
					0
					0
					0
					33.33
					20
					0
					40
					0
					0
					25
					18.75
					0
					0
					6.67
					6.67
					26.67
					0
					40
					25
					0
					0
					0
					0
					0
					0
					0
					25
					0
					13.33
					0
					0
					0
					25
					12.5
					0
					0
					26.67

## Sheet: Figure 2e
Counts
	Habituaion	Conditioning
m1	52	49
m2	80	86
m3	125	218
m4	96	130
m5	387	390
m6	531	903
m7	407	591
m8	132	130
m9	0	28
i1	28	261
i2	22	207
i3	12	227
i4	0	80
i5	20	169
i6	15	86
i7	22	106
i8	16	173
i9	5	66
Mobile	1810	2525
Immobile	140	1375

## Sheet: Figure 2f
Counts
	I	II	III	IV	V	VI	VII	VIII
m1	60	5	9	8	5	0	0	14
m2	5	77	4	41	5	22	0	12
m3	48	15	2	39	27	0	209	3
m4	10	17	5	24	3	77	0	90
m5	20	134	11	60	1	509	0	42
m6	88	91	379	465	16	45	53	297
m7	162	15	13	83	466	1	242	16
m8	15	10	5	124	91	0	7	10
m9	0	0	28	0	0	0	0	0
i1	9	6	110	16	0	30	3	115
i2	14	1	1	59	135	2	15	2
i3	2	1	18	92	6	3	114	3
i4	5	0	0	2	0	0	73	0
i5	9	1	7	47	35	4	21	65
i6	3	0	0	3	92	0	3	0
i7	0	5	0	56	13	34	0	20
i8	0	5	12	4	0	167	0	1
i9	0	2	1	2	0	66	0	0
Mobile	408	364	456	844	614	654	511	484
Immobile	42	21	149	281	281	306	229	206

## Sheet: Figure 3c
Freezing rate (%)
Observer
	Control (n=15)																Inhhibition (n=17)
0	17.78	9.11	6.21	17.74	52.77	6.44	2.66	28.38	3.99	10.64	6.43	7.76	7.98	14	8.2		18.67	3.33	15.74	5.32	7.76	49.45	1.78	15.52	11.97	18.89	13.78	4.43	1.77	8.87	10.22	10.42	3.33
1	33.7	9.31	0.44	26.89	36.59	7.32	6.21	17.56	12	6.43	9.76	19.07	11.56	5.78	6.65		25.28	3.33	28.38	2.88	9.09	53.33	7.54	27.11	12.86	27.05	14.41	3.33	13.08	16.22	17.33	49.67	19.33
2	6.89	18.85	1.11	32.15	39.91	13.08	6.22	19.56	14.41	8.43	3.77	20.18	21.95	3.33	26.67		17.78	7.1	14.67	1.11	10.2	21.73	5.99	13.3	20.84	21.33	17.29	12.89	11.97	30.89	15.3	37.03	18.85
3	44.22	24.89	8.43	25.78	7.98	15.08	6.65	16.67	7.43	4.44	19.51	13.33	12.42	19.56	14.41		3.77	4.22	26	1.55	9.76	6.22	10.86	23.95	11.09	17.33	17.33	4	21.56	19.56	26.39	15.08	33.92
4	22.44	19.07	20.62	28.38	0.89	6.65	2.22	15.56	22.99	7.33	7.54	14.89	19.78	19.96	28.16		9.53	6.22	40.89	3.99	12.64	10.64	20.62	7.98	6.89	13.11	22.39	11.11	19.56	33.33	42.67	45.9	12.67
5	47.23	11.56	9.53	25.94	34.22	11.09	13.33	48.67	33.26	20.4	19.82	21.95	29.56	4.21	29.93		12.42	19.51	25.72	11.31	24.22	38.89	20.4	17.56	7.98	7.78	42.35	3.11	25.56	21.95	32.67	37.69	44.12
6	25.78	19.11	32.22	70.44	15.78	8.22	35.25	54.1	25.33	15.96	9.11	32.82	47.01	31.26	32		9.76	23.28	59.42	18.89	31.78	37.69	22.62	62.44	16.89	19.73	46.78	6.44	29.71	28.38	19.11	16.41	42
7	40.13	43.33	26	47.23	26.83	14.89	8	59.11	54.22	24.67	9.56	14.19	35.7	30.38	49.89		5.11	26.61	40.8	10.44	44.44	60.22	34.81	48.44	28.67	21.06	44.22	10.89	26.39	13.33	20.22	41.24	34.59
8	40.22	21.73	34.44	49.56	39.11	13.08	3.33	67.18	44.57	23.95	23.11	16.89	38.36	29.56	68.96		34.44	7.11	50.11	12.89	33.78	62.08	31.56	69.33	26.89	25.11	40.35	13.56	30.67	7.78	17.78	20.67	31.78
9	32.59	28.89	30.44	50.33	33.11	5.54	21.73	57.21	57.56	16.63	25	16.89	19.11	16.67	47.67		15.96	16	30.38	21.95	36.36	62.53	22.67	21.95	44.35	20.67	44.67	19.29	64.67	27.11	30.82	56.76	18.67
10	35.11	60.22	46.89	38.44	29.05	24	22	34.22	76.94	25.56	42.44	33.78	36.81	37.33	38.67		51.88	11.31	25.06	22.17	25.78	73.78	10.67	18.18	36.67	27.94	77.11	9.11	32.22	41.69	18	25.72	46.12
11	44.22	54.77	90.47	69.4	36.22	17.78	46.67	58.67	59.2	15.96	25.72	65.19	54.67	18	47.56		45.68	36.81	28.67	15.74	19.78	57.33	43.9	39.33	26.16	15.33	18.89	24.44	70.73	37.56	21.78	19.56	3.99
12	58.67	16.22	77.61	71.84	79.38	14.89	24.89	60.98	10.22	32.37	7.78	31.04	34.81	36	35.33		66.67	32.89	15.3	12.42	13.33	46.78	50.89	86	45.68	33.33	34.59	35.33	19.29	37.56	51.66	36.44	23.95
13	68.67	41.11	11.09	70.67	51.11	22.89	5.32	68.07	54.22	14.86	20.44	17.96	56.44	48	43.78		67.11	47.11	54	2.44	6.87	30.82	39.56	22	25.33	34.44	42.35	31.78	52.67	20.22	19.56	24.89	37.11
14	71.49	20.67	44.22	68.82	41.33	19.6	20.67	79.51	66.82	20	26.44	25.17	38.44	10.47	24.05		64.59	28.89	32.29	29.33	15.37	21.6	22.67	41.87	40.67	22.22	58.89	39.09	25.56	20.44	46.55	18	35.19
15
Demonstrator
	Control (n=15)																Inhibition (n=17)
0	0.89	1.11	0	0	0.44	1.56	0	0	0	3.1	0	0	0	0	0		0.89	0	0	6.65	0.67	2.66	0.89	0.44	5.1	0	2	0	0	0	1.11	0.44	0
1	0	0.89	0.89	0	9.09	0.67	2.22	4.22	2	1.11	0	0	0	0.89	2.22		0	0	1.33	3.99	0	1.33	4.43	0.89	3.77	0.44	2.22	0	0	0	0.44	0	1.11
2	0.44	6.21	0	3.99	5.54	0.44	6.44	1.56	0	0	0.89	0.89	0	1.33	1.56		0.44	0	14	9.98	2	5.76	3.55	3.55	21.29	5.56	2.22	0	0.67	0.89	1.11	5.76	6.43
3	0.44	1.11	0.67	11.56	5.99	0.67	6.43	0	1.8	3.33	2.22	1.33	2.66	7.11	5.76		0.44	0.67	10.22	20.4	6.43	12.67	3.1	4.21	16.19	3.11	5.11	0.67	1.11	7.11	3.99	5.32	7.32
4	0	7.98	0.67	9.98	12.22	2.66	15.74	2.44	4.02	2.89	1.11	1.56	2.22	15.08	3.77		0	2.44	9.78	15.3	5.32	8.43	10.42	8.2	21.78	21.11	9.76	8.67	3.56	3.33	1.56	13.97	22.89
5	6.87	2.22	23.73	16.41	7.78	8.2	3.78	6.67	2.88	27.05	14.7	2.66	10	26.61	25.28		6.87	4.66	2.22	40.35	6.89	13.78	9.09	27.11	23.95	0	6.65	8.67	8.67	5.32	9.56	0.89	22.39
6	12.86	2.44	35.11	26.89	17.78	25.33	25.72	11.97	21.56	34.15	11.11	17.52	29.05	44.79	40.22		12.86	3.1	7.1	66.44	15.33	33.26	18.85	32.89	15.11	1.33	25.06	28	28.38	18.63	23.78	7.32	21.78
7	14.22	5.33	37.56	23.06	21.73	24.67	34.67	22.67	32	44.44	21.33	26.61	22.62	42.13	43.46		14.22	18.85	11.97	86	30.89	37.56	20.62	27.33	34.22	6.65	43.11	13.56	22.84	14.67	32.89	24.61	43.68
8	15.33	9.98	42.89	41.78	27.33	30.82	32.82	28.16	41.46	33.26	21.56	23.11	44.57	41.56	61.86		15.33	18.89	23.73	72	24.67	19.73	37.11	37.33	29.33	6.44	36.59	25.11	36.89	28.22	39.78	6.44	24.44
9	20.4	7.33	38.89	31.71	17.56	32.59	29.27	40.35	48.67	42.13	26.12	36.89	32.89	35.78	65.41		20.4	23.33	14.41	64.52	33.04	29.27	16.67	31.93	39.47	5.56	51.78	22.62	34.89	29.11	21.73	12.86	32.22
10	22.84	14	43.33	35.56	41.24	40.44	46.67	34	31.04	51.33	27.33	30.89	32.15	42	64.44		22.84	7.76	12.86	66.08	38.67	36.22	20.67	26.61	43.11	15.74	54.44	16.44	42.89	31.49	44.89	23.06	46.56
11	21.95	9.09	52.55	32.15	22.44	38.67	39.78	34.67	47.45	42.35	14.41	25.94	35.33	45.11	54.44		21.95	35.03	7.11	70.51	39.33	36.22	6.87	40.89	41.24	10.22	44.44	32.22	35.7	40	37.78	11.78	33.92
12	28.44	14.67	45.23	48.56	31.26	47.56	47.56	43.9	40.44	46.34	20.44	14.19	29.27	48.22	65.56		28.44	37.33	10.64	73.39	32.44	40.13	24.44	32.67	52.11	17.56	39.47	31.33	31.49	33.78	41.02	14.22	31.26
13	26.44	20.22	45.01	42.22	37.33	38.89	36.36	43.02	51.11	55.65	34.89	29.71	50.67	54.67	64.22		26.44	26.67	17.56	58.22	36.81	46.34	24.22	38	42	22.22	45.68	28.67	38.22	21.11	39.78	16.44	32.22
14	37.64	16.22	53.56	50.78	28	27.62	41.78	28.73	50.33	49.11	38.67	34.74	43.11	45.66	57.68		37.64	28.89	15.59	62.44	38.98	33.18	26	45.66	47.78	29.78	52.89	38.86	35.78	27.56	40.76	24.22	16.48
15

## Sheet: Figure 3g
Counts
	Control			Inhibition
	Habituaion	Conditioning		Habituaion	Conditioning
I	71	57		79	84
II	46	55		56	64
III	63	206		64	178
IV	80	110		94	173
V	33	59		42	149
VI	63	135		42	133
VII	35	74		84	148
VIII	59	204		49	91

## Sheet: Figure 3h
Counts
	Control			Inhibition
	Habituaion	Conditioning		Habituaion	Conditioning
m1	80	66		87	77
m2	107	105		114	113
m3	173	151		224	302
m4	95	141		75	131
m5	431	534		357	594
m6	719	1528		743	1417
m7	329	382		558	807
m8	52	67		48	106
m9	0	0		0	8
i1	113	74		106	521
i2	48	74		101	462
i3	30	21		40	223
i4	8	9		29	71
i5	14	129		23	46
i6	3	16		1	16
i7	0	93		12	27
i8	33	157		21	93
i9	15	953		11	86
Mobile	1986	2974		2206	3555
Immobile	264	1526		344	1545

## Sheet: Figure 3i
Proportion (%)
Habituaion			Conditioning
Control	Inhibition		Control	Inhibition
1.3333	0.6667		9.3333	15
4.6667	0.6667		28	2.6667
2	13.3333		26.6667	27.6667
24	0.6667		59.3333	4.3333
23.3333	19.3333		33.3333	0
0	3.3333		0	1
0	2		12.6667	4.6667
2	3.3333		34.6667	0.3333
1.3333	0.6667		9.3333	20.3333
0.6667	5.3333		11.3333	16.3333
0	1.3333		4.3333	10.3333
7.3333	0.6667		24	0.3333
2.6667	7.3333		29.6667	35
5.3333	4		5	0.3333
0.6667	0.6667		30	5.6667
	0			17
	7.3333			12.6667

[truncated: 32 more sheets: Figure 3j, Figure 3k, Figure 4e, Figure 4h, Figure 4i, Figure 4m, Figure 4n, Figure 5a, Figure 5b, Figure 5c, Figure 5d, Figure 5e, Figure 5f, Figure 5g, Figure 6c, Figure 6d, Figure 6e, Figure 6f, Figure 6g, Figure 6h …]
