# Supplementary material for: Ventromedial prefrontal neurons represent self-states shaped by vicarious fear in male mice
Source: Nat Commun. 2023 Jul 3;14:3458. doi: 10.1038/s41467-023-39081-5 (PMC10318047; doi:10.1038/s41467-023-39081-5)
Supplement: Supplementary file 4 — Source Data [file 41467_2023_39081_MOESM4_ESM.zip › 395348_2_data_set_7632177_r77757.xlsx]

## Sheet: SFigure 1d
	Observer
	Time (min)	0.75 mA										1.00 mA
	0.5	7.54	17.96	21.29	1.55	13.97	7.76	5.54	7.11	18.64	14.89	3.1	7.32	5.76	0.44	16.85	5.56	2.66	24	13.08	10.67
	1.5	11.75	4.21	13.3	6.43	23.28	12.22	10.22	15.96	13.74	11.09	2.45	10.86	1.33	19.73	35.33	13.3	2.44	30.44	6.89	8.67
	2.5	7.76	11.97	24.17	8.89	16	21.11	7.56	14.89	8.56	6.21	0.89	16	4.66	5.78	56.76	17.29	2.89	46.12	1.12	20.18
	3.5	16.63	7.76	18.89	5.78	10.42	10.89	6.44	14.41	13.54	9.98	0.44	18.89	3.77	7.1	66	8.89	3.99	38.36	4.31	9.11
	4.5	9.56	6.22	9.53	7.78	4.43	0	9.78	6.21	19.78	23.11	0	23.06	14.22	10.2	22.39	3.77	7.33	59.87	1.78	6.87
	5.5	16.7	31.56	43.46	8.22	24.61	23.06	40.67	20.67	41.24	18.18	2.22	23.5	27.78	16.22	29.27	32.59	26.89	43.56	33.71	43.56
	6.5	11.97	28.67	58.22	17.33	20.22	29.11	22.62	29.49	63.19	54.32	2	19.33	33.78	12.67	33.56	29.78	38.89	51.11	23.11	43.11
	7.5	29.71	31.78	43.11	32.59	18.44	63.78	13.78	21.95	37.05	42.79	3.33	39.33	35.56	19.33	24	14.41	17.78	38.58	23.77	35.25
	8.5	19.78	38.22	50.44	28.89	16	55.21	34.67	26.83	46.74	33.7	0.67	35.78	31.11	22.17	39.47	36.08	25.72	49.67	15.56	38.89
	9.5	41.91	17.78	54.89	20.67	26.61	41.78	34.15	46.34	49.06	61.42	1.56	48	56.76	23.33	36.22	18.67	26.89	52.99	15.08	52.89
	10.5	25.5	58.89	37.69	35.92	11.75	47.11	17.56	39.25	56.29	50.44	3.33	22.67	26.22	19.73	46.44	19.73	36.36	54.22	23.56	11.78
	11.5	45.01	49.22	51.22	6.22	43.24	40.53	28.73	54.1	61.01	56.76	9.56	33.26	34.67	23.11	56.89	16.41	40.67	28.82	22.92	64.22
	12.5	28.44	57.87	55.43	15.56	24.17	34.44	43.46	50.33	65.37	39.33	6.22	27.33	47.89	54	12.2	24.39	24.61	53.78	27.62	34.22
	13.5	63.11	33.33	67.85	23.95	18.67	49.22	27.78	32.15	53.79	27.72	4.67	60.22	56.1	25.94	43.9	36.59	47.01	54.77	40.89	51.44
	14.5	45.43	32.22	52.13	36.89	19.38	31.85	31.78	45.11	42.99	35.41	5.12	81.11	50.89	15.56	3.33	31.18	41.87	47.33	11.11	74.44

## Sheet: SFigure 1e
	Demonstrator
	Time (min)	0.75 mA										1.00 mA
	0.5	0	0.44	0	0	0	0	0	0	1.82	0	0	0	1.11	0	0	0	0	6.22	0	0
	1.5	4.88	2	0.44	0	0.44	1.78	2.44	0.67	1.13	2.22	0	0	5.11	0	0.44	0	2	11.33	0.44	2.67
	2.5	2.44	0	1.33	0	2.22	3.56	0	3.78	0	2.22	0	5.11	16.19	0.89	0	2.22	0.89	17.07	2.47	0.67
	3.5	1.77	0	1.56	0	3.55	8.44	0	1.11	1.35	1.11	0	5.78	17.74	0	1.11	5.11	0	12.86	2.04	3.78
	4.5	0.67	3.11	0.67	6.22	9.53	2.9	0.89	9.98	3.15	4.67	1.11	10.42	28.67	1.11	2.88	0	0.67	9.31	4.67	3.77
	5.5	26.95	20.89	9.09	18.89	33.04	29.71	32	8.89	16.82	17.52	33.33	30.38	42	18.44	4.43	31.71	18.89	45.78	30.36	17.33
	6.5	26.16	39.11	28.67	40.44	52.67	44.22	39.02	19.73	38.19	36.36	48.67	46.44	50.89	45.33	36.44	54	50.67	49.56	42.89	32.44
	7.5	56.76	47.56	33.78	41.46	41.78	51.33	36.22	37.92	39.29	43.9	57.56	61.11	52.22	43.33	39.78	52.11	31.56	45.68	66.82	33.04
	8.5	49.11	61.33	30.67	47.11	64.89	47.23	44.22	47.23	49.21	56.1	55.56	60	50.44	45.45	43.02	59.69	49	48.56	47.78	38
	9.5	49.22	48.67	31.56	38	57.87	51.33	39.69	48.56	48.83	55.65	53.33	57.11	54.1	53.78	42.89	46	46.44	51	55.65	47.56
	10.5	65.19	47.11	40.13	47.23	58.76	57.33	50.67	51.22	52.4	60.89	62.67	57.78	59.78	56.98	59.56	56.98	55.21	58.44	52.44	52.44
	11.5	63.41	59.24	31.71	32.22	63.64	49.89	42.54	50.33	52.75	59.65	53.78	52.11	55.11	61.33	58.44	57.43	43.56	60.09	42.7	58.22
	12.5	51.78	63.64	46.12	57.56	60.31	50.67	41.69	54.55	52.52	67.78	43.56	57.11	62.08	64	51.88	60.75	51.66	61.33	62.36	50.89
	13.5	55.78	66.67	47.89	52.77	62.44	56.54	37.56	60.98	62.07	68.96	56.22	59.33	54.99	54.55	53.88	58.54	62.31	56.54	55.33	52.33
	14.5	62.36	58.67	25.95	54.89	64.37	57.68	48.44	54.44	56.79	70.16	57.91	53.78	60.67	67.11	44.89	49.44	63.7	52.22	64.44	62.89

## Sheet: SFigure 2a
Probability
cluster I							cluster II							cluster III							cluster IV							cluster V							cluster VI							cluster VII							cluster VIII
t-4	t-3	t-2	t-1	t	baseline		t-4	t-3	t-2	t-1	t	baseline		t-4	t-3	t-2	t-1	t	baseline		t-4	t-3	t-2	t-1	t	baseline		t-4	t-3	t-2	t-1	t	baseline		t-4	t-3	t-2	t-1	t	baseline		t-4	t-3	t-2	t-1	t	baseline		t-4
NaN	NaN	0	0.214286	0.202247	0.192472		NaN	NaN	0.5	0.25	0.2	0.164243		0	0	0.333333	0.25	0.0677966	0.192472		NaN	NaN	NaN	NaN	0.0896861	0.164243		NaN	1	0.6	0.777778	0.642045	0.153122		NaN	NaN	NaN	0.25	0.101064	0.11805		NaN	0	0	0.285714	0.0551724	0.0658683		NaN
NaN	NaN	0.75	0.5	0.235955	0.153122		NaN	0	0	0	0.0266667	0.153122		NaN	NaN	0	0.777778	0.525424	0.103507		0.125	0.0769231	0.105263	0.12	0.0717489	0.103507		0	0	0	0.018018	0.0170455	0.11805		NaN	1	0.5	0.6	0.68617	0.164243		NaN	NaN	0	0	0.158621	0.192472		NaN
0	0	0	0.214286	0.235955	0.153122		NaN	NaN	0	0	0.0266667	0.126604		NaN	NaN	0.666667	0.6	0.525424	0.103507		NaN	1	0.25	0.125	0.0896861	0.164243		NaN	NaN	NaN	0.777778	0.642045	0.153122		0	0	0	0.047619	0.101064	0.11805		NaN	NaN	NaN	0	0.158621	0.192472		NaN
NaN	NaN	NaN	0.5	0.202247	0.192472		NaN	0	0.333333	0.285714	0.173333	0.11805		NaN	1	0.6	0.6	0.525424	0.103507		NaN	NaN	NaN	0.173913	0.0762332	0.0658683		NaN	NaN	0.714286	0.657658	0.642045	0.153122		0	0	0	0.05	0.00531915	0.126604		NaN	0	0	0.428571	0.648276	0.126604		NaN
NaN	NaN	0	0.2	0.202247	0.192472		NaN	NaN	NaN	0.142857	0.2	0.164243		0	0	0	0	0.0423729	0.153122		NaN	NaN	NaN	0.0869565	0.0627803	0.0769889		NaN	0	0.0138889	0.00900901	0.0397727	0.126604		NaN	NaN	1	0.7	0.68617	0.164243		NaN	NaN	0.333333	0.0978261	0.158621	0.192472		NaN
NaN	NaN	NaN	NaN	0.123596	0.0658683		NaN	NaN	NaN	0.0909091	0.12	0.103507		NaN	NaN	1	0.111111	0.0423729	0.153122		NaN	NaN	0	0.111111	0.0538117	0.153122		NaN	NaN	NaN	0.777778	0.642045	0.153122		NaN	0	0.142857	0.0238095	0.037234	0.0658683		0	0	0	0	0.0137931	0.0769889		0
NaN	NaN	0	0.222222	0.202247	0.192472		NaN	0	0	0.0588235	0.12	0.103507		NaN	NaN	NaN	0.1875	0.525424	0.103507		NaN	NaN	NaN	0.1	0.0538117	0.153122		NaN	NaN	0.714286	0.657658	0.642045	0.153122		NaN	NaN	NaN	0	0.037234	0.0658683		NaN	NaN	NaN	0.666667	0.648276	0.126604		NaN
NaN	0	0	0.222222	0.202247	0.192472		NaN	NaN	0	0	0.0666667	0.0658683		NaN	NaN	0.333333	0.6	0.525424	0.103507		0	0.307692	0.315789	0.36	0.511211	0.192472		NaN	0	0.0416667	0.0540541	0.0738636	0.0658683		NaN	NaN	0	0.0666667	0.0478723	0.103507		NaN	NaN	0.166667	0.32	0.158621	0.192472		1
NaN	NaN	0	0.2	0.202247	0.192472		NaN	NaN	NaN	0.25	0.12	0.103507		NaN	0	0.0857143	0.116667	0.0932203	0.11805		0.25	0.166667	0.111111	0.0350877	0.0627803	0.0769889		NaN	NaN	NaN	0.5	0.642045	0.153122		1	1	0.333333	0.25	0.101064	0.11805		NaN	NaN	NaN	0.48	0.648276	0.126604		1
NaN	0	0	0.0555556	0.123596	0.0658683		NaN	NaN	NaN	0.0909091	0.173333	0.11805		NaN	0	0.25	0.538462	0.525424	0.103507		NaN	0	0.444444	0.304348	0.511211	0.192472		NaN	NaN	1	0.657658	0.642045	0.153122		0	0.5	0.666667	0.25	0.101064	0.11805		NaN	NaN	0.0909091	0.0978261	0.158621	0.192472		0
NaN	NaN	0	0.333333	0.280899	0.126604		NaN	NaN	0	0.0769231	0.12	0.103507		NaN	0	0.285714	0.116667	0.0932203	0.11805		NaN	0.75	0.714286	0.657895	0.511211	0.192472		NaN	1	0.652778	0.657658	0.642045	0.153122		NaN	NaN	1	0.35	0.68617	0.164243		NaN	NaN	0.666667	0.48	0.648276	0.126604		NaN
0	0	0	0.2	0.202247	0.192472		0	0	0	0	0.0933333	0.192472		0	0	0	0.0769231	0.0932203	0.11805		1	0.8	0.733333	0.657895	0.511211	0.192472		1	0.695652	0.652778	0.657658	0.642045	0.153122		NaN	0	0	0.031746	0.0425532	0.192472		NaN	0	0	0.0434783	0.0413793	0.153122		0.0625
NaN	NaN	0	0.214286	0.202247	0.192472		NaN	NaN	NaN	NaN	0.12	0.103507		0	0	0	0.0769231	0.152542	0.0769889		0.5	0.745455	0.733333	0.657895	0.511211	0.192472		0.580645	0.695652	0.652778	0.657658	0.642045	0.153122		NaN	NaN	0	0.1	0.0425532	0.192472		1	1	1	0.666667	0.648276	0.126604		1
NaN	NaN	0	0	0.123596	0.0658683		NaN	NaN	NaN	0.117647	0.2	0.164243		NaN	NaN	NaN	NaN	0.525424	0.103507		0.756098	0.745455	0.733333	0.657895	0.511211	0.192472		0.258065	0.195652	0.194444	0.18018	0.147727	0.192472		NaN	NaN	NaN	0.7	0.68617	0.164243		0	0	0.2	0.0978261	0.158621	0.192472		0
NaN	0	0.166667	0.333333	0.235955	0.153122		NaN	NaN	NaN	0.230769	0.173333	0.11805		NaN	NaN	NaN	0.6	0.525424	0.103507		0.756098	0.745455	0.733333	0.657895	0.511211	0.192472		NaN	NaN	0	0.583333	0.642045	0.153122		NaN	NaN	0	0.0396825	0.0478723	0.103507		NaN	0	0.5	0.32	0.158621	0.192472		NaN
NaN	0	0	0.0555556	0.235955	0.153122		0	0	0.285714	0.294118	0.2	0.0769889		NaN	NaN	0.114286	0.116667	0.152542	0.0769889		0.756098	0.745455	0.733333	0.657895	0.511211	0.192472		NaN	NaN	0	0.036036	0.0340909	0.0769889		NaN	0	0	0.35	0.68617	0.164243		0.5	0.5	0.5	0.666667	0.648276	0.126604		NaN
NaN	0	0	0	0.280899	0.126604		NaN	NaN	0.5	0.272727	0.2	0.164243		NaN	NaN	0	0.222222	0.525424	0.103507		0.0487805	0.0363636	0.0266667	0.0175439	0.0403587	0.126604		NaN	0.333333	0.333333	0.571429	0.642045	0.153122		NaN	NaN	0.285714	0.777778	0.68617	0.164243		0	0	0.2	0.0978261	0.158621	0.192472		0
NaN	NaN	0.5	0.214286	0.235955	0.153122		NaN	NaN	0.333333	0.285714	0.173333	0.11805		NaN	NaN	0.5	0.116667	0.152542	0.0769889		NaN	NaN	0	0.222222	0.511211	0.192472		0	0	0	0.018018	0.0170455	0.11805		NaN	0	0.0416667	0.047619	0.101064	0.11805		NaN	NaN	1	0.285714	0.0551724	0.0658683		NaN
NaN	NaN	0	0.2	0.280899	0.126604		NaN	0	0.5	0.25	0.2	0.164243		NaN	NaN	0	0.333333	0.152542	0.0769889		NaN	NaN	0.25	0.657895	0.511211	0.192472		NaN	NaN	1	0.583333	0.642045	0.153122		NaN	NaN	NaN	0	0.101064	0.11805		NaN	NaN	0.5	0.48	0.648276	0.126604		NaN
0	0	0	0.0555556	0.0449438	0.0769889		NaN	0	0	0.117647	0.2	0.164243		NaN	NaN	1	0.333333	0.152542	0.0769889		NaN	0	0.733333	0.657895	0.511211	0.192472		NaN	1	0.571429	0.657658	0.642045	0.153122		NaN	NaN	0	0.6	0.68617	0.164243		NaN	NaN	NaN	0.5	0.648276	0.126604		0
NaN	NaN	1	0.5	0.280899	0.126604		NaN	NaN	NaN	0.0909091	0.173333	0.11805		NaN	NaN	0.8	0.777778	0.525424	0.103507		NaN	0.745455	0.733333	0.657895	0.511211	0.192472		0	0.25	0.194444	0.18018	0.147727	0.192472		NaN	NaN	0.777778	0.777778	0.68617	0.164243		NaN	NaN	0	0.0434783	0.0413793	0.153122		1
NaN	0	0	0	0.0224719	0.164243		NaN	NaN	NaN	0.333333	0.2	0.0769889		NaN	0.75	0.666667	0.6	0.525424	0.103507		0.756098	0.745455	0.733333	0.657895	0.511211	0.192472		NaN	NaN	0.333333	0.571429	0.642045	0.153122		NaN	0	0.0416667	0.047619	0.101064	0.11805		NaN	0	0.166667	0.32	0.158621	0.192472		0.8125
1	1	0.333333	0.333333	0.235955	0.153122		NaN	NaN	0	0.0588235	0.173333	0.11805		1	1	0.6	0.6	0.525424	0.103507		0.0243902	0.0363636	0.0666667	0.0789474	0.0627803	0.11805		NaN	0	0.416667	0.657658	0.642045	0.153122		NaN	1	1	0.6	0.68617	0.164243		NaN	NaN	NaN	0.5	0.648276	0.126604		0.8125
NaN	NaN	0	0	0.0449438	0.0769889		NaN	NaN	NaN	0.0769231	0.12	0.103507		0.25	0.1	0.0857143	0.116667	0.0932203	0.11805		NaN	NaN	0	0.111111	0.0538117	0.153122		NaN	0	0.0138889	0.00900901	0.0397727	0.126604		1	1	0.777778	0.777778	0.68617	0.164243		NaN	NaN	0	0.73913	0.648276	0.126604		0.8125
NaN	NaN	NaN	0	0.0449438	0.0769889		NaN	NaN	0	0.0909091	0.0933333	0.192472		NaN	0	0	0.0769231	0.0932203	0.11805		0.25	0.307692	0.315789	0.36	0.511211	0.192472		NaN	NaN	0	0	0.00568182	0.164243		0	0	0	0.0238095	0.037234	0.0658683		NaN	NaN	0.779412	0.73913	0.648276	0.126604		0.8125
NaN	NaN	NaN	0	0.235955	0.153122		0.5	0.333333	0.166667	0.153846	0.2	0.164243		NaN	NaN	0	0.1875	0.525424	0.103507		0	0.166667	0.111111	0.0263158	0.0896861	0.164243		NaN	NaN	NaN	0.4	0.642045	0.153122		NaN	1	0.5	0.6	0.68617	0.164243		NaN	0.0566038	0.0441176	0.0978261	0.158621	0.192472		0.03125
NaN	0	0	0.133333	0.123596	0.0658683		NaN	NaN	0.142857	0.117647	0.0666667	0.0658683		NaN	NaN	0.333333	0.6	0.525424	0.103507		0.5	0.5	0.333333	0.4	0.511211	0.192472		NaN	NaN	0.5	0.657658	0.642045	0.153122		0	0	0	0.031746	0.0425532	0.192472		NaN	NaN	1	0.285714	0.0551724	0.0658683		NaN
0	0	0	0.0555556	0.235955	0.153122		NaN	0	0	0	0.2	0.164243		NaN	0	0.6	0.6	0.525424	0.103507		0	0	0	0.0350877	0.0538117	0.153122		NaN	1	0.652778	0.657658	0.642045	0.153122		NaN	NaN	0	0.0666667	0.0478723	0.103507		1	1	1	0.666667	0.648276	0.126604		NaN
NaN	0	0	0.214286	0.202247	0.192472		0	0	0	0.117647	0.2	0.164243		NaN	0.5	0.6	0.6	0.525424	0.103507		0	0	0.0526316	0.08	0.0538117	0.153122		1	0.695652	0.652778	0.657658	0.642045	0.153122		NaN	NaN	NaN	0	0.0478723	0.103507		0	0	0.6	0.73913	0.648276	0.126604		NaN
NaN	NaN	NaN	0.333333	0.280899	0.126604		NaN	0	0	0.125	0.0933333	0.192472		0.666667	0.5	0.6	0.6	0.525424	0.103507		0	0.0769231	0.105263	0.12	0.0896861	0.164243		NaN	1	1	0.4	0.642045	0.153122		NaN	0	0.25	0.1	0.0425532	0.192472		NaN	0.666667	0.779412	0.73913	0.648276	0.126604		1
NaN	NaN	NaN	NaN	0.123596	0.0658683		NaN	NaN	NaN	0	0.0666667	0.0658683		0.111111	0.15	0.114286	0.116667	0.152542	0.0769889		NaN	0.0769231	0.0526316	0.04	0.0627803	0.11805		0	0	0.5	0.657658	0.642045	0.153122		NaN	NaN	1	0.35	0.68617	0.164243		0.5	0.792453	0.779412	0.73913	0.648276	0.126604		0.8125
NaN	NaN	0	0.333333	0.235955	0.153122		0.5	0.333333	0.166667	0.153846	0.2	0.164243		NaN	NaN	0	0.538462	0.525424	0.103507		NaN	NaN	0	0.1	0.0896861	0.164243		NaN	1	0.652778	0.657658	0.642045	0.153122		NaN	0	0.285714	0.777778	0.68617	0.164243		0.833333	0.792453	0.779412	0.73913	0.648276	0.126604		0.03125
NaN	NaN	0	0.2	0.202247	0.192472		NaN	NaN	NaN	0	0.0266667	0.153122		NaN	NaN	0.285714	0.116667	0.0932203	0.11805		NaN	NaN	0	0	0.0717489	0.103507		1	0.695652	0.652778	0.657658	0.642045	0.153122		NaN	0.5	0.833333	0.777778	0.68617	0.164243		0.833333	0.792453	0.779412	0.73913	0.648276	0.126604		NaN
NaN	0.5	0.75	0.5	0.235955	0.153122		0	0	0	0.125	0.0933333	0.192472		NaN	NaN	NaN	0.222222	0.525424	0.103507		NaN	NaN	0	0.111111	0.0896861	0.164243		0.258065	0.195652	0.194444	0.18018	0.147727	0.192472		0	0.0253165	0.0208333	0.031746	0.0425532	0.192472		0.833333	0.792453	0.779412	0.73913	0.648276	0.126604		NaN
NaN	0	0	0.0555556	0.123596	0.0658683		0	0	0.142857	0.117647	0.0666667	0.0658683		NaN	NaN	0.5	0.116667	0.152542	0.0769889		NaN	NaN	0	0	0.0627803	0.11805		NaN	NaN	0.5	0.583333	0.642045	0.153122		0	0	0	0	0.101064	0.11805		0.833333	0.792453	0.779412	0.73913	0.648276	0.126604		NaN
NaN	0	0.333333	0.333333	0.280899	0.126604		NaN	0	0	0.25	0.12	0.103507		NaN	NaN	0.25	0.538462	0.525424	0.103507		0	0	0	0	0.0403587	0.126604		NaN	0.5	0.571429	0.657658	0.642045	0.153122		NaN	NaN	NaN	0	0.0425532	0.192472		0.833333	0.792453	0.779412	0.73913	0.648276	0.126604		1
NaN	NaN	NaN	0.333333	0.235955	0.153122		NaN	NaN	NaN	0.272727	0.2	0.164243		NaN	0	0.428571	0.6	0.525424	0.103507		NaN	NaN	0.25	0.222222	0.511211	0.192472		1	0.5	0.652778	0.657658	0.642045	0.153122		NaN	NaN	0	0.0666667	0.0265957	0.0769889		0.833333	0.792453	0.779412	0.73913	0.648276	0.126604		0.8125
NaN	NaN	0.75	0.5	0.235955	0.153122		0	0	0.333333	0.230769	0.173333	0.11805		NaN	1	0.6	0.6	0.525424	0.103507		NaN	0	0	0.0789474	0.0627803	0.11805		0	0.195652	0.194444	0.18018	0.147727	0.192472		NaN	0.5	0.666667	0.25	0.101064	0.11805		0.833333	0.792453	0.779412	0.73913	0.648276	0.126604		0.8125
NaN	NaN	0	0.4	0.235955	0.153122		NaN	NaN	NaN	NaN	0.0666667	0.0658683		0.333333	0.5	0.6	0.6	0.525424	0.103507		NaN	NaN	0	0.222222	0.511211	0.192472		NaN	1	0.5	0.583333	0.642045	0.153122		0	0	0.5	0.6	0.68617	0.164243		0.833333	0.792453	0.779412	0.73913	0.648276	0.126604		0.8125
0	0	0.333333	0.4	0.235955	0.153122		NaN	NaN	NaN	0	0.0266667	0.126604		0.666667	0.5	0.6	0.6	0.525424	0.103507		NaN	NaN	0.25	0.0614035	0.0762332	0.0658683		0	0	0.571429	0.657658	0.642045	0.153122		NaN	1	0.777778	0.777778	0.68617	0.164243		0.833333	0.792453	0.779412	0.73913	0.648276	0.126604		0.8125
0	0	0	0	0.123596	0.0658683		NaN	NaN	0	0.0769231	0.2	0.0769889		0.666667	0.5	0.6	0.6	0.525424	0.103507		NaN	0	0.125	0.304348	0.511211	0.192472		NaN	0.25	0.194444	0.18018	0.147727	0.192472		1	0.714286	0.833333	0.777778	0.68617	0.164243		0.833333	0.792453	0.779412	0.73913	0.648276	0.126604		0.8125
NaN	0.5	0.75	0.5	0.235955	0.153122		NaN	NaN	NaN	0.0909091	0.0933333	0.192472		0	0.1	0.0857143	0.116667	0.0932203	0.11805		NaN	1	0.714286	0.657895	0.511211	0.192472		1	1	0.6	0.777778	0.642045	0.153122		0.8	0.835443	0.833333	0.777778	0.68617	0.164243		0.833333	0.792453	0.779412	0.73913	0.648276	0.126604		0.8125
NaN	NaN	NaN	NaN	0.123596	0.0658683		NaN	NaN	0.285714	0.294118	0.2	0.0769889		NaN	NaN	0.666667	0.538462	0.525424	0.103507		0	0	0.0666667	0.0789474	0.0627803	0.11805		0.666667	0.666667	0.714286	0.657658	0.642045	0.153122		0.830769	0.835443	0.833333	0.777778	0.68617	0.164243		0.047619	0.0377358	0.0294118	0.0217391	0.0551724	0.0658683		0.8125
1	1	0.333333	0.333333	0.235955	0.153122		NaN	NaN	0	0.0588235	0.12	0.103507		NaN	0.5	0.428571	0.6	0.525424	0.103507		NaN	NaN	0	0.166667	0.0627803	0.0769889		0	0	0.194444	0.18018	0.147727	0.192472		0.0153846	0.0126582	0.0104167	0.0238095	0.0265957	0.0769889		NaN	NaN	NaN	0	0.0137931	0.103507		0.8125
NaN	NaN	0	0.0666667	0.235955	0.153122		NaN	NaN	NaN	0	0.0933333	0.192472		1	1	0.6	0.6	0.525424	0.103507		NaN	NaN	0	0.166667	0.0627803	0.0769889		NaN	1	0.8	0.571429	0.642045	0.153122		1	1	0.333333	0.25	0.101064	0.11805		NaN	0	0.333333	0.32	0.158621	0.192472		0.8125
NaN	NaN	NaN	0	0.123596	0.0658683		NaN	NaN	0.333333	0.285714	0.2	0.0769889		0.333333	0.5	0.6	0.6	0.525424	0.103507		NaN	0	0	0.0869565	0.0627803	0.0769889		0	0	0	0.0540541	0.0738636	0.0658683		NaN	NaN	0	0.1	0.101064	0.11805		NaN	NaN	0	0	0.158621	0.192472		0.8125
NaN	0	0.2	0.2	0.280899	0.126604		NaN	NaN	0	0.0769231	0.0933333	0.192472		0.666667	0.5	0.6	0.6	0.525424	0.103507		NaN	0.0769231	0.0526316	0.04	0.0403587	0.126604		NaN	NaN	0	0.571429	0.642045	0.153122		NaN	NaN	1	0.6	0.68617	0.164243		NaN	0	0.5	0.48	0.648276	0.126604		0.8125
NaN	NaN	0	0.222222	0.202247	0.192472		NaN	NaN	NaN	0.294118	0.2	0.0769889		0.111111	0.15	0.114286	0.116667	0.152542	0.0769889		NaN	1	0.444444	0.304348	0.511211	0.192472		NaN	NaN	0.416667	0.657658	0.642045	0.153122		NaN	1	0.777778	0.777778	0.68617	0.164243		NaN	1	0.727273	0.73913	0.648276	0.126604		0.8125
NaN	NaN	0.333333	0.333333	0.280899	0.126604		NaN	NaN	NaN	0.142857	0.2	0.164243		NaN	NaN	0	0	0.152542	0.0769889		1	0.75	0.714286	0.657895	0.511211	0.192472		NaN	0	0.0277778	0.036036	0.0340909	0.0769889		0.666667	0.714286	0.833333	0.777778	0.68617	0.164243		0	0	0.0147059	0.0108696	0.0206897	0.164243		0.8125
NaN	0	0	0	0	0.103507		NaN	NaN	0.333333	0.230769	0.173333	0.11805		NaN	NaN	NaN	0.777778	0.525424	0.103507		1	0.8	0.733333	0.657895	0.511211	0.192472		NaN	0	0	0	0.0170455	0.11805		0.8	0.835443	0.833333	0.777778	0.68617	0.164243		NaN	NaN	0	0.428571	0.648276	0.126604		0.8125
NaN	NaN	0	0	0.0449438	0.0769889		NaN	0	0.333333	0.285714	0.2	0.0769889		NaN	NaN	0	0.0166667	0.0677966	0.192472		0	0.0363636	0.0266667	0.0614035	0.0762332	0.0658683		NaN	NaN	0.75	0.666667	0.642045	0.153122		0.830769	0.835443	0.833333	0.777778	0.68617	0.164243		NaN	NaN	0	0.0108696	0.0137931	0.103507		0.8125
NaN	NaN	NaN	0.5	0.280899	0.126604		NaN	NaN	0.5	0.272727	0.2	0.164243		NaN	NaN	0	0	0.0254237	0.0658683		NaN	NaN	NaN	0.285714	0.511211	0.192472		NaN	1	1	0.657658	0.642045	0.153122		0.830769	0.835443	0.833333	0.777778	0.68617	0.164243		NaN	NaN	0.5	0.32	0.158621	0.192472		0.0625
NaN	0	0	0.214286	0.235955	0.153122		NaN	NaN	0	0	0.173333	0.11805		NaN	NaN	1	0.333333	0.152542	0.0769889		NaN	NaN	0	0.0263158	0.0717489	0.103507		0	0	0.194444	0.18018	0.147727	0.192472		0.830769	0.835443	0.833333	0.777778	0.68617	0.164243		0.5	0.5	0.5	0.666667	0.648276	0.126604		NaN
NaN	0	0.166667	0.333333	0.235955	0.153122		NaN	NaN	NaN	0.272727	0.2	0.164243		NaN	NaN	0.5	0.1875	0.152542	0.0769889		NaN	0	0.375	0.173913	0.0896861	0.164243		1	1	0.8	0.571429	0.642045	0.153122		0.830769	0.835443	0.833333	0.777778	0.68617	0.164243		0	0	0.6	0.73913	0.648276	0.126604		NaN
0	0	0	0	0.0224719	0.164243		NaN	NaN	NaN	NaN	0.2	0.0769889		NaN	NaN	NaN	0.538462	0.525424	0.103507		NaN	0	0	0	0.0762332	0.0658683		0	0	0.25	0.18018	0.147727	0.192472		0.830769	0.835443	0.833333	0.777778	0.68617	0.164243		NaN	0.666667	0.779412	0.73913	0.648276	0.126604		NaN
NaN	NaN	0	0.214286	0.202247	0.192472		NaN	NaN	0	0.0909091	0.12	0.103507		NaN	NaN	0.285714	0.116667	0.0932203	0.11805		NaN	NaN	NaN	0.4	0.511211	0.192472		NaN	NaN	0	0	0.0738636	0.0658683		0.830769	0.835443	0.833333	0.777778	0.68617	0.164243		0	0	0.0294118	0.0434783	0.0413793	0.153122		NaN
0.333333	0.25	0.285714	0.333333	0.280899	0.126604		NaN	NaN	0.333333	0.230769	0.173333	0.11805		NaN	NaN	0	0.25	0.0677966	0.192472		NaN	NaN	0	0.0350877	0.0627803	0.0769889		NaN	NaN	NaN	0.571429	0.642045	0.153122		0.830769	0.835443	0.833333	0.777778	0.68617	0.164243		0	0	0	0	0.0206897	0.164243		NaN
NaN	0	0	0.133333	0.123596	0.0658683		NaN	NaN	0	0.0769231	0.0933333	0.192472		NaN	NaN	0	0	0.0677966	0.192472		0.25	0.307692	0.315789	0.36	0.511211	0.192472		NaN	NaN	0.416667	0.657658	0.642045	0.153122		0.0153846	0.0253165	0.0208333	0.031746	0.0425532	0.192472		NaN	0.5	0.666667	0.48	0.648276	0.126604		NaN
0	0	0	0	0.123596	0.0658683		NaN	NaN	NaN	0.25	0.2	0.164243		NaN	NaN	0	0.222222	0.525424	0.103507		0.25	0.333333	0.333333	0.657895	0.511211	0.192472		NaN	0.6	0.652778	0.657658	0.642045	0.153122		NaN	NaN	0.666667	0.25	0.101064	0.11805		0	0	0.727273	0.73913	0.648276	0.126604		0
NaN	NaN	0.333333	0.2	0.280899	0.126604		NaN	NaN	0	0.0769231	0.2	0.0769889		NaN	NaN	0	0.6	0.525424	0.103507		0.5	0.666667	0.733333	0.657895	0.511211	0.192472		1	0.695652	0.652778	0.657658	0.642045	0.153122		1	1	0.5	0.5	0.68617	0.164243		NaN	0	0	0	0.0137931	0.0769889		NaN
NaN	NaN	NaN	0.5	0.202247	0.192472		0	0	0	0.294118	0.2	0.0769889		NaN	NaN	0.6	0.6	0.525424	0.103507		0.5	0.745455	0.733333	0.657895	0.511211	0.192472		0.258065	0.195652	0.194444	0.18018	0.147727	0.192472		NaN	NaN	1	0.777778	0.68617	0.164243		NaN	0	0	0.48	0.648276	0.126604		NaN
NaN	NaN	NaN	0	0.0224719	0.164243		0	0	0	0.0588235	0.173333	0.11805		NaN	0.5	0.6	0.6	0.525424	0.103507		0.756098	0.745455	0.733333	0.657895	0.511211	0.192472		NaN	NaN	0	0.047619	0.0397727	0.126604		NaN	1	0.833333	0.777778	0.68617	0.164243		NaN	NaN	0.727273	0.73913	0.648276	0.126604		NaN
NaN	NaN	NaN	0.133333	0.123596	0.0658683		NaN	NaN	NaN	0	0.12	0.103507		0.666667	0.5	0.6	0.6	0.525424	0.103507		0.756098	0.745455	0.733333	0.657895	0.511211	0.192472		NaN	NaN	0	0	0.00568182	0.164243		1	0.835443	0.833333	0.777778	0.68617	0.164243		NaN	0	0.0294118	0.0434783	0.0413793	0.153122		NaN
NaN	NaN	0	0.0555556	0.0449438	0.0769889		NaN	NaN	NaN	0.117647	0.0666667	0.0658683		0.666667	0.5	0.6	0.6	0.525424	0.103507		0.756098	0.745455	0.733333	0.657895	0.511211	0.192472		NaN	NaN	NaN	0.777778	0.642045	0.153122		0.830769	0.835443	0.833333	0.777778	0.68617	0.164243		0	0	0.666667	0.32	0.158621	0.192472		0.5
NaN	NaN	1	0.5	0.280899	0.126604		NaN	NaN	0	0	0.173333	0.11805		0.666667	0.5	0.6	0.6	0.525424	0.103507		0.756098	0.745455	0.733333	0.657895	0.511211	0.192472		NaN	NaN	0.714286	0.657658	0.642045	0.153122		0.830769	0.835443	0.833333	0.777778	0.68617	0.164243		NaN	NaN	0	0	0.0551724	0.0658683		NaN
NaN	0	0.333333	0.222222	0.202247	0.192472		NaN	NaN	NaN	0	0.0266667	0.153122		0	0	0.666667	0.538462	0.525424	0.103507		0.756098	0.745455	0.733333	0.657895	0.511211	0.192472		NaN	0	0	0.018018	0.0170455	0.11805		0.830769	0.835443	0.833333	0.777778	0.68617	0.164243		NaN	NaN	1	0.04	0.0413793	0.153122		NaN
1	1	0.333333	0.214286	0.280899	0.126604		NaN	NaN	0	0.285714	0.2	0.0769889		NaN	0.5	0.428571	0.6	0.525424	0.103507		0.756098	0.745455	0.733333	0.657895	0.511211	0.192472		NaN	NaN	0.75	0.666667	0.642045	0.153122		0.830769	0.835443	0.833333	0.777778	0.68617	0.164243		NaN	NaN	0.333333	0.48	0.648276	0.126604		NaN
NaN	NaN	0	0.2	0.280899	0.126604		NaN	NaN	NaN	0.125	0.2	0.0769889		1	1	0.6	0.6	0.525424	0.103507		0.756098	0.745455	0.733333	0.657895	0.511211	0.192472		NaN	1	1	0.657658	0.642045	0.153122		0.830769	0.835443	0.833333	0.777778	0.68617	0.164243		NaN	1	0.727273	0.73913	0.648276	0.126604		NaN
NaN	NaN	0	0.2	0.280899	0.126604		NaN	NaN	0	0.333333	0.2	0.0769889		0	0.05	0.0285714	0.0333333	0.0338983	0.164243		0.756098	0.745455	0.733333	0.657895	0.511211	0.192472		0	0	0.0277778	0.036036	0.0340909	0.0769889		0.830769	0.835443	0.833333	0.777778	0.68617	0.164243		1	0.625	0.779412	0.73913	0.648276	0.126604		NaN
NaN	NaN	0.285714	0.333333	0.280899	0.126604		NaN	NaN	0	0.294118	0.2	0.0769889		0.666667	0.666667	0.8	0.777778	0.525424	0.103507		0.756098	0.745455	0.733333	0.657895	0.511211	0.192472		0	0	0	0	0.0738636	0.0658683		0.830769	0.835443	0.833333	0.777778	0.68617	0.164243		0.6	0.792453	0.779412	0.73913	0.648276	0.126604		NaN
NaN	NaN	0.2	0.2	0.280899	0.126604		NaN	NaN	NaN	NaN	0.173333	0.11805		0.5	0.75	0.666667	0.6	0.525424	0.103507		0.756098	0.745455	0.733333	0.657895	0.511211	0.192472		NaN	NaN	1	0.583333	0.642045	0.153122		0.830769	0.835443	0.833333	0.777778	0.68617	0.164243		0.833333	0.792453	0.779412	0.73913	0.648276	0.126604		NaN
NaN	NaN	0.333333	0.222222	0.202247	0.192472		0	0	0	0	0.0266667	0.126604		1	1	0.6	0.6	0.525424	0.103507		0.756098	0.745455	0.733333	0.657895	0.511211	0.192472		NaN	1	0.571429	0.657658	0.642045	0.153122		0.830769	0.835443	0.833333	0.777778	0.68617	0.164243		0	0	0	0.0108696	0.0137931	0.103507		NaN
1	1	0.333333	0.214286	0.280899	0.126604		NaN	NaN	0	0.285714	0.173333	0.11805		0.25	0.1	0.0857143	0.116667	0.0932203	0.11805		0.0487805	0.0363636	0.0266667	0.0175439	0.0403587	0.126604		0	0.5	0.652778	0.657658	0.642045	0.153122		0.830769	0.835443	0.833333	0.777778	0.68617	0.164243		NaN	0.5	0.5	0.48	0.648276	0.126604		0
NaN	NaN	NaN	0	0.280899	0.126604		NaN	NaN	0.285714	0.294118	0.2	0.0769889		NaN	NaN	NaN	0	0.0423729	0.153122		NaN	1	0.444444	0.304348	0.511211	0.192472		0.5	0.695652	0.652778	0.657658	0.642045	0.153122		0.830769	0.835443	0.833333	0.777778	0.68617	0.164243		1	1	0.727273	0.73913	0.648276	0.126604		NaN
NaN	0	0.333333	0.2	0.280899	0.126604		0	0	0	0.125	0.2	0.0769889		NaN	NaN	0	0.333333	0.152542	0.0769889		1	0.75	0.714286	0.657895	0.511211	0.192472		0.580645	0.695652	0.652778	0.657658	0.642045	0.153122		0.830769	0.835443	0.833333	0.777778	0.68617	0.164243		0.5	0.625	0.779412	0.73913	0.648276	0.126604		0
NaN	NaN	0	0.2	0.202247	0.192472		NaN	NaN	NaN	0.153846	0.2	0.164243		NaN	0	0	0.25	0.0677966	0.192472		1	0.8	0.733333	0.657895	0.511211	0.192472		0.0645161	0.0434783	0.0416667	0.0540541	0.0738636	0.0658683		0.830769	0.835443	0.833333	0.777778	0.68617	0.164243		0.6	0.792453	0.779412	0.73913	0.648276	0.126604		NaN
NaN	NaN	0	0.214286	0.280899	0.126604									NaN	NaN	0	0.1875	0.152542	0.0769889		0.5	0.745455	0.733333	0.657895	0.511211	0.192472		NaN	NaN	0.8	0.571429	0.642045	0.153122		0.0307692	0.0379747	0.03125	0.0396825	0.0478723	0.103507		0.833333	0.792453	0.779412	0.73913	0.648276	0.126604		NaN
NaN	NaN	0	0.0666667	0.235955	0.153122									NaN	NaN	0	0	0.0254237	0.0658683		0	0.0363636	0.0266667	0.0614035	0.0762332	0.0658683		NaN	0	0	0.036036	0.0340909	0.0769889		0	0	0	0.35	0.68617	0.164243		0.833333	0.792453	0.779412	0.73913	0.648276	0.126604		1
NaN	NaN	0	0.2	0.280899	0.126604									NaN	NaN	NaN	NaN	0.525424	0.103507		NaN	NaN	0.25	0.25	0.0627803	0.0769889		NaN	0	0	0.047619	0.147727	0.192472		NaN	NaN	0	0.00793651	0.0159574	0.153122		0.833333	0.792453	0.779412	0.73913	0.648276	0.126604		0
NaN	NaN	0	0.2	0.202247	0.192472									NaN	NaN	NaN	0.6	0.525424	0.103507		NaN	NaN	0	0.222222	0.511211	0.192472		NaN	NaN	0	0.047619	0.0397727	0.126604		NaN	0	0	0	0.0159574	0.153122		0.833333	0.792453	0.779412	0.73913	0.648276	0.126604		1
NaN	NaN	0	0.2	0.202247	0.192472									NaN	NaN	0	0.0166667	0.0677966	0.192472		NaN	NaN	0.25	0.0614035	0.0762332	0.0658683		NaN	NaN	NaN	0.777778	0.642045	0.153122		NaN	0	0	0	0.0159574	0.153122		0.833333	0.792453	0.779412	0.73913	0.648276	0.126604		1
NaN	NaN	0	0.2	0.280899	0.126604									0	0	0	0.0625	0.0423729	0.153122		NaN	NaN	0	0.25	0.0717489	0.103507		NaN	NaN	0	0.18018	0.147727	0.192472		NaN	NaN	0.333333	0.35	0.68617	0.164243		0.833333	0.792453	0.779412	0.73913	0.648276	0.126604		0
NaN	NaN	0.333333	0.4	0.235955	0.153122									NaN	NaN	NaN	NaN	0.0338983	0.164243		NaN	NaN	0	0.0555556	0.0762332	0.0658683		1	1	0.6	0.777778	0.642045	0.153122		NaN	0	0	0.0238095	0.037234	0.0658683		0.833333	0.792453	0.779412	0.73913	0.648276	0.126604		NaN
NaN	NaN	0	0.214286	0.280899	0.126604									0.666667	0.666667	0.8	0.777778	0.525424	0.103507		NaN	NaN	0	0.285714	0.0717489	0.103507		0.666667	0.666667	0.714286	0.657658	0.642045	0.153122		NaN	NaN	NaN	0.25	0.101064	0.11805		0.833333	0.792453	0.779412	0.73913	0.648276	0.126604		NaN
NaN	NaN	0.5	0.214286	0.235955	0.153122																							0.5	0.2	0.652778	0.657658	0.642045	0.153122		NaN	0	0	0	0.037234	0.0658683		0.833333	0.792453	0.779412	0.73913	0.648276	0.126604		NaN
NaN	0	0	0	0.011236	0.11805																							1	0.695652	0.652778	0.657658	0.642045	0.153122		NaN	NaN	0	0.6	0.68617	0.164243		0.833333	0.792453	0.779412	0.73913	0.648276	0.126604		NaN
NaN	0	0	0	0.011236	0.11805																							0.0645161	0.0434783	0.0416667	0.0540541	0.0738636	0.0658683		NaN	NaN	0.777778	0.777778	0.68617	0.164243		0.0238095	0.0566038	0.0441176	0.0978261	0.158621	0.192472		0.5
0.333333	0.25	0.285714	0.333333	0.280899	0.126604																							NaN	1	0.5	0.571429	0.642045	0.153122		NaN	0.714286	0.833333	0.777778	0.68617	0.164243		NaN	0	0.333333	0.48	0.648276	0.126604		NaN
NaN	NaN	0	0.2	0.202247	0.192472																							1	1	0.25	0.18018	0.147727	0.192472		0.8	0.835443	0.833333	0.777778	0.68617	0.164243		NaN	1	0.727273	0.73913	0.648276	0.126604		0
NaN	0	0.333333	0.2	0.280899	0.126604																							NaN	NaN	NaN	0.5	0.642045	0.153122		0.830769	0.835443	0.833333	0.777778	0.68617	0.164243		1	0.625	0.779412	0.73913	0.648276	0.126604		NaN
																												NaN	NaN	1	0.657658	0.642045	0.153122		0.830769	0.835443	0.833333	0.777778	0.68617	0.164243		0.6	0.792453	0.779412	0.73913	0.648276	0.126604		1
																												NaN	1	0.652778	0.657658	0.642045	0.153122		0.830769	0.835443	0.833333	0.777778	0.68617	0.164243		0.0238095	0.0566038	0.0441176	0.0978261	0.158621	0.192472		NaN
																												1	0.695652	0.652778	0.657658	0.642045	0.153122		0.0307692	0.0253165	0.0416667	0.047619	0.101064	0.11805		0	0	0	0.48	0.648276	0.126604		NaN
																												0.580645	0.695652	0.652778	0.657658	0.642045	0.153122		0.5	0.5	0.666667	0.7	0.68617	0.164243		NaN	NaN	0.727273	0.73913	0.648276	0.126604		NaN
																												0	0	0.0277778	0.036036	0.0340909	0.0769889		0	0	0.285714	0.777778	0.68617	0.164243		NaN	0.625	0.779412	0.73913	0.648276	0.126604		NaN
																												0	0.333333	0.333333	0.571429	0.642045	0.153122		NaN	1	0.833333	0.777778	0.68617	0.164243		0	0.0566038	0.0441176	0.0978261	0.158621	0.192472		0.8125
																												0	0	0.416667	0.657658	0.642045	0.153122		1	0.835443	0.833333	0.777778	0.68617	0.164243		NaN	NaN	NaN	NaN	0.0137931	0.0769889		0.8125
																												NaN	0.6	0.652778	0.657658	0.642045	0.153122		0.830769	0.835443	0.833333	0.777778	0.68617	0.164243		NaN	NaN	NaN	0.48	0.648276	0.126604		0.8125
																												1	0.695652	0.652778	0.657658	0.642045	0.153122		0.830769	0.835443	0.833333	0.777778	0.68617	0.164243		NaN	NaN	0.727273	0.73913	0.648276	0.126604		0.8125
																												0.258065	0.195652	0.194444	0.18018	0.147727	0.192472		0.0153846	0.0253165	0.0208333	0.031746	0.0425532	0.192472		NaN	0.625	0.779412	0.73913	0.648276	0.126604		0.8125
																												0	0.333333	0.5	0.583333	0.642045	0.153122		NaN	NaN	NaN	0.5	0.68617	0.164243		0	0	0	0	0	0.11805		0.8125
																												0	0	0	0.18018	0.147727	0.192472		NaN	NaN	1	0.777778	0.68617	0.164243		NaN	0	0	0	0.0551724	0.0658683		0.8125
																												NaN	0.333333	0.25	0.166667	0.147727	0.192472		NaN	NaN	0.833333	0.777778	0.68617	0.164243		NaN	NaN	NaN	0.428571	0.648276	0.126604		0.0625
																												NaN	NaN	0	0.166667	0.147727	0.192472		NaN	0.835443	0.833333	0.777778	0.68617	0.164243		NaN	NaN	0	0.73913	0.648276	0.126604		NaN
																												1	1	0.6	0.777778	0.642045	0.153122		0.830769	0.835443	0.833333	0.777778	0.68617	0.164243		NaN	NaN	0.779412	0.73913	0.648276	0.126604		NaN
																												0.666667	0.666667	0.714286	0.657658	0.642045	0.153122		0.0307692	0.0379747	0.03125	0.0396825	0.0478723	0.103507		NaN	0.792453	0.779412	0.73913	0.648276	0.126604		NaN
																												0.5	0.2	0.652778	0.657658	0.642045	0.153122		1	1	0.5	0.5	0.68617	0.164243		0	0	0.0147059	0.0108696	0.0206897	0.164243		1
																												1	0.695652	0.652778	0.657658	0.642045	0.153122		NaN	NaN	0.5	0.35	0.68617	0.164243		NaN	NaN	NaN	0	0.158621	0.192472		0
																												0.0645161	0.0434783	0.0416667	0.0540541	0.0738636	0.0658683		NaN	0	0	0.0396825	0.0478723	0.103507		NaN	NaN	0.666667	0.32	0.158621	0.192472		NaN
																												1	1	0.8	0.571429	0.642045	0.153122		NaN	NaN	NaN	0	0.101064	0.11805		NaN	NaN	NaN	0	0.0551724	0.0658683		NaN
																												0	0.25	0.416667	0.657658	0.642045	0.153122		NaN	NaN	0.666667	0.7	0.68617	0.164243		NaN	NaN	0.333333	0.32	0.158621	0.192472		NaN
																												1	0.6	0.652778	0.657658	0.642045	0.153122		NaN	0	0.142857	0.0238095	0.037234	0.0658683		NaN	NaN	1	0.666667	0.648276	0.126604		NaN
																												1	0.695652	0.652778	0.657658	0.642045	0.153122		NaN	1	1	0.6	0.68617	0.164243		NaN	1	0.6	0.73913	0.648276	0.126604		1
																												0.580645	0.695652	0.652778	0.657658	0.642045	0.153122		1	1	0.777778	0.777778	0.68617	0.164243		0	0	0.0294118	0.0434783	0.0413793	0.153122		NaN
																												0.580645	0.695652	0.652778	0.657658	0.642045	0.153122		0.666667	0.714286	0.833333	0.777778	0.68617	0.164243		NaN	NaN	1	0.04	0.0413793	0.153122		NaN
																												0.258065	0.195652	0.194444	0.18018	0.147727	0.192472		0	0.0379747	0.03125	0.0396825	0.0478723	0.103507		NaN	NaN	NaN	0.428571	0.648276	0.126604		NaN
																												NaN	NaN	0	0	0.642045	0.153122		NaN	NaN	NaN	0.5	0.68617	0.164243		NaN	NaN	0.333333	0.0978261	0.158621	0.192472		NaN
																												NaN	NaN	NaN	0.657658	0.642045	0.153122		NaN	NaN	1	0.777778	0.68617	0.164243		NaN	NaN	0.666667	0.32	0.158621	0.192472		NaN
																												NaN	NaN	0.194444	0.18018	0.147727	0.192472		NaN	1	0.833333	0.777778	0.68617	0.164243		NaN	NaN	NaN	0	0.158621	0.192472		NaN
																												NaN	0.333333	0.5	0.583333	0.642045	0.153122		1	0.835443	0.833333	0.777778	0.68617	0.164243		NaN	NaN	1	0.666667	0.648276	0.126604		NaN
																												0	0.5	0.571429	0.657658	0.642045	0.153122		0.0307692	0.0379747	0.03125	0.0396825	0.0478723	0.103507		NaN	1	0.6	0.73913	0.648276	0.126604		NaN
																												1	0.5	0.652778	0.657658	0.642045	0.153122		NaN	NaN	NaN	0.7	0.68617	0.164243		0	0.666667	0.779412	0.73913	0.648276	0.126604		NaN
																												0.5	0.695652	0.652778	0.657658	0.642045	0.153122		NaN	NaN	0.285714	0.777778	0.68617	0.164243		0.5	0.792453	0.779412	0.73913	0.648276	0.126604		0
																												0.580645	0.695652	0.652778	0.657658	0.642045	0.153122		NaN	1	0.833333	0.777778	0.68617	0.164243		0.047619	0.0377358	0.0294118	0.0217391	0.0551724	0.0658683		NaN
																												0.580645	0.695652	0.652778	0.657658	0.642045	0.153122		1	0.835443	0.833333	0.777778	0.68617	0.164243		NaN	NaN	NaN	0	0.0206897	0.164243		NaN
																												0.580645	0.695652	0.652778	0.657658	0.642045	0.153122		0.830769	0.835443	0.833333	0.777778	0.68617	0.164243		0	0.5	0.5	0.48	0.648276	0.126604		NaN
																												0.580645	0.695652	0.652778	0.657658	0.642045	0.153122		0.830769	0.835443	0.833333	0.777778	0.68617	0.164243		1	1	0.727273	0.73913	0.648276	0.126604		NaN
																												0.580645	0.695652	0.652778	0.657658	0.642045	0.153122		0.830769	0.835443	0.833333	0.777778	0.68617	0.164243		0.5	0.625	0.779412	0.73913	0.648276	0.126604		NaN
																												0.580645	0.695652	0.652778	0.657658	0.642045	0.153122		0.830769	0.835443	0.833333	0.777778	0.68617	0.164243		0.6	0.792453	0.779412	0.73913	0.648276	0.126604		NaN
																												0.580645	0.695652	0.652778	0.657658	0.642045	0.153122		0.830769	0.835443	0.833333	0.777778	0.68617	0.164243		0.833333	0.792453	0.779412	0.73913	0.648276	0.126604		NaN
																												0.258065	0.195652	0.194444	0.18018	0.147727	0.192472		0.0153846	0.0126582	0.0104167	0.0238095	0.0265957	0.0769889		0.833333	0.792453	0.779412	0.73913	0.648276	0.126604		NaN
																												NaN	NaN	NaN	0.2	0.0738636	0.0658683		NaN	NaN	1	0.6	0.68617	0.164243		0.833333	0.792453	0.779412	0.73913	0.648276	0.126604		NaN
																												NaN	NaN	0	0	0.0340909	0.0769889		NaN	1	0.777778	0.777778	0.68617	0.164243		0.833333	0.792453	0.779412	0.73913	0.648276	0.126604		1
																												NaN	NaN	NaN	0.333333	0.0397727	0.126604		0.666667	0.714286	0.833333	0.777778	0.68617	0.164243		0.833333	0.792453	0.779412	0.73913	0.648276	0.126604		NaN
																												NaN	NaN	NaN	0.333333	0.0397727	0.126604		0.8	0.835443	0.833333	0.777778	0.68617	0.164243		0.833333	0.792453	0.779412	0.73913	0.648276	0.126604		NaN
																												NaN	NaN	0	0.2	0.0738636	0.0658683		0.830769	0.835443	0.833333	0.777778	0.68617	0.164243		0.833333	0.792453	0.779412	0.73913	0.648276	0.126604		NaN
																												NaN	0.5	0.75	0.666667	0.642045	0.153122		0.830769	0.835443	0.833333	0.777778	0.68617	0.164243		0.833333	0.792453	0.779412	0.73913	0.648276	0.126604
																												NaN	NaN	0	0	0.147727	0.192472		0.830769	0.835443	0.833333	0.777778	0.68617	0.164243		0.833333	0.792453	0.779412	0.73913	0.648276	0.126604
																												NaN	NaN	0.333333	0.571429	0.642045	0.153122		0.830769	0.835443	0.833333	0.777778	0.68617	0.164243		0.833333	0.792453	0.779412	0.73913	0.648276	0.126604
																												NaN	0	0.25	0.18018	0.147727	0.192472		0.830769	0.835443	0.833333	0.777778	0.68617	0.164243		0.833333	0.792453	0.779412	0.73913	0.648276	0.126604
																												NaN	1	0.5	0.583333	0.642045	0.153122		0.830769	0.835443	0.833333	0.777778	0.68617	0.164243		0.833333	0.792453	0.779412	0.73913	0.648276	0.126604
																												0	0	0	0.0540541	0.0738636	0.0658683		0.830769	0.835443	0.833333	0.777778	0.68617	0.164243		0.833333	0.792453	0.779412	0.73913	0.648276	0.126604
																												0	0.333333	0.25	0.166667	0.147727	0.192472		0.830769	0.835443	0.833333	0.777778	0.68617	0.164243		0.833333	0.792453	0.779412	0.73913	0.648276	0.126604
																												NaN	1	0.8	0.571429	0.642045	0.153122		0.830769	0.835443	0.833333	0.777778	0.68617	0.164243		0.047619	0.0377358	0.0294118	0.0217391	0.0551724	0.0658683
																												0	0.25	0.416667	0.657658	0.642045	0.153122		0.830769	0.835443	0.833333	0.777778	0.68617	0.164243		NaN	0.5	0.666667	0.48	0.648276	0.126604
																												1	0.6	0.652778	0.657658	0.642045	0.153122		0.830769	0.835443	0.833333	0.777778	0.68617	0.164243		0	0	0.0909091	0.0978261	0.158621	0.192472
																												1	0.695652	0.652778	0.657658	0.642045	0.153122		0.0307692	0.0253165	0.0416667	0.047619	0.101064	0.11805
																												0.580645	0.695652	0.652778	0.657658	0.642045	0.153122		0	0	0	0.1	0.101064	0.11805
																												0.580645	0.695652	0.652778	0.657658	0.642045	0.153122		NaN	0	0	0.7	0.68617	0.164243
																												0.580645	0.695652	0.652778	0.657658	0.642045	0.153122		NaN	NaN	0.285714	0.777778	0.68617	0.164243
																												0.580645	0.695652	0.652778	0.657658	0.642045	0.153122		NaN	1	0.833333	0.777778	0.68617	0.164243
																												0.580645	0.695652	0.652778	0.657658	0.642045	0.153122		1	0.835443	0.833333	0.777778	0.68617	0.164243
																												0.258065	0.195652	0.194444	0.18018	0.147727	0.192472		0.830769	0.835443	0.833333	0.777778	0.68617	0.164243
																												NaN	NaN	0	0	0.0340909	0.0769889		0.830769	0.835443	0.833333	0.777778	0.68617	0.164243
																												NaN	1	1	0.4	0.642045	0.153122		0.830769	0.835443	0.833333	0.777778	0.68617	0.164243
																												0	0	0	0.0540541	0.0738636	0.0658683		0.830769	0.835443	0.833333	0.777778	0.68617	0.164243
																												NaN	0	0	0.166667	0.0738636	0.0658683		0	0	0	0.00793651	0.0159574	0.153122
																												NaN	0	0	0.166667	0.0738636	0.0658683		NaN	NaN	NaN	0.5	0.68617	0.164243
																												NaN	NaN	NaN	0	0.0397727	0.126604		NaN	NaN	1	0.777778	0.68617	0.164243
																												NaN	NaN	0	0	0	0.103507		NaN	0	0	0.05	0.00531915	0.126604
																												NaN	0.5	0.75	0.666667	0.642045	0.153122		NaN	NaN	0	0.0666667	0.0265957	0.0769889
																												NaN	1	1	0.657658	0.642045	0.153122		NaN	0	0	0.333333	0.037234	0.0658683
																												0	0.333333	0.652778	0.657658	0.642045	0.153122		NaN	NaN	0.5	0.35	0.68617	0.164243
																												1	0.695652	0.652778	0.657658	0.642045	0.153122		NaN	0	0	0.0238095	0.0265957	0.0769889
																												0.258065	0.195652	0.194444	0.18018	0.147727	0.192472		NaN	NaN	1	0.7	0.68617	0.164243
																												NaN	0	0	0.666667	0.642045	0.153122		NaN	0	0	0.0238095	0.0265957	0.0769889
																												NaN	NaN	1	0.657658	0.642045	0.153122		NaN	NaN	0.25	0.1	0.0425532	0.192472
																												NaN	0.333333	0.652778	0.657658	0.642045	0.153122		0	0	0	0	0.0478723	0.103507
																												1	0.695652	0.652778	0.657658	0.642045	0.153122		NaN	NaN	0	0.25	0.101064	0.11805
																												0.580645	0.695652	0.652778	0.657658	0.642045	0.153122		NaN	NaN	NaN	0.333333	0.037234	0.0658683
																												0.580645	0.695652	0.652778	0.657658	0.642045	0.153122		NaN	NaN	0.5	0.6	0.68617	0.164243
																												0.258065	0.195652	0.194444	0.18018	0.147727	0.192472		NaN	1	0.777778	0.777778	0.68617	0.164243
																												NaN	1	0.5	0.571429	0.642045	0.153122		1	0.714286	0.833333	0.777778	0.68617	0.164243
																												1	1	0.25	0.18018	0.147727	0.192472		0.8	0.835443	0.833333	0.777778	0.68617	0.164243
																												NaN	NaN	0	0	0.0397727	0.126604		0.830769	0.835443	0.833333	0.777778	0.68617	0.164243
																												NaN	0	0	0.047619	0.147727	0.192472		0.830769	0.835443	0.833333	0.777778	0.68617	0.164243
																												NaN	NaN	0	0	0.0738636	0.0658683		0.830769	0.835443	0.833333	0.777778	0.68617	0.164243
																																			0.830769	0.835443	0.833333	0.777778	0.68617	0.164243
																																			0.830769	0.835443	0.833333	0.777778	0.68617	0.164243
																																			0.830769	0.835443	0.833333	0.777778	0.68617	0.164243
																																			0.830769	0.835443	0.833333	0.777778	0.68617	0.164243
																																			0.0307692	0.0253165	0.0416667	0.047619	0.101064	0.11805
																																			0.5	0.5	0.666667	0.7	0.68617	0.164243
																																			0	0	0	0.047619	0.101064	0.11805
																																			NaN	NaN	0.333333	0.35	0.68617	0.164243
																																			NaN	0	0.285714	0.777778	0.68617	0.164243
																																			NaN	0.5	0.833333	0.777778	0.68617	0.164243
																																			0	0.835443	0.833333	0.777778	0.68617	0.164243
																																			0.830769	0.835443	0.833333	0.777778	0.68617	0.164243
[truncated: 5 more columns]

## Sheet: SFigure 2b
Habituation period
Transition probability													log(p)
		Bout n+1											Bout n+1
		I	II	III	IV	V	VI	VII	VIII				I	II	III	IV	V	VI	VII	VIII
Bout n	I	0.276781	1.82161	0	1.47095	0.985925	0.160179	2.86505	0.489699		Bout n	I	-0.631356	-0.568884	0	-0.400789	-0.401715	-0.395608	-0.692833	-0.552484
	II	1.84619	0.521114	1.57443	0.308892	0.470209	1.07567	0.636971	1.40246			II	-0.573739	-0.605818	-0.572739	-0.383727	-0.388604	-0.380425	-0.651995	-0.527919
	III	2.66799	0.265432	3.83903	0.658014	0.50762	0.324421	0	0.481056			III	-0.58068	-0.57827	-1.35052	-0.405522	-0.414366	-0.400621	0	-0.539565
	IV	1.0036	0.919409	1.13976	2.30337	0.394972	0.773426	0.626693	0.738004			IV	-0.411513	-0.382113	-0.39619	-0.711166	-0.241729	-0.235364	-0.491418	-0.366299
	V	0.333295	1.09335	0	0.996454	3.49028	0.0961487	0.61846	0.294028			V	-0.409535	-0.388032	0	-0.242955	-1.20923	-0.238188	-0.482703	-0.367154
	VI	0.32006	0.620653	0.494532	0.0972137	0.0964352	3.79383	0.408002	1.70769			VI	-0.394446	-0.380505	-0.405777	-0.237957	-0.236284	-1.75033	-0.480677	-0.357764
	VII	0	1.60925	0.349785	1.44942	0.624551	0.625054	4.97288	0			VII	0	-0.653497	-0.682901	-0.489352	-0.488117	-0.487295	-0.814654	0
	VIII	1.71395	0	0.957886	0.724073	1.29879	0.435418	0.607279	2.87391			VIII	-0.549869	0	-0.541188	-0.363204	-0.36251	-0.364439	-0.62723	-1.22915
Conditioning period
Transition probability													log(p)
		Bout n+1											Bout n+1
		I	II	III	IV	V	VI	VII	VIII				I	II	III	IV	V	VI	VII	VIII
Bout n	I	0.641388	0.911098	0.191571	0.997687	2.22804	0.244236	2.27781	0		Bout n	I	-0.679854	-0.801554	-0.467932	-0.255045	-0.97218	-0.318272	-0.93583	0
	II	3.08388	1.90257	0.82479	0.706221	0	1.60589	0.192586	1.40148			II	-0.782111	-0.949888	-0.600326	-0.362356	0	-0.444906	-0.470195	-0.54026
	III	1.73525	0.804567	5.70161	0.302913	0.257182	0.157456	0.0834762	0.955256			III	-0.470886	-0.593198	-2.10534	-0.130813	-0.216536	-0.194708	-0.205405	-0.276671
	IV	0.788254	1.38589	0.550323	2.91914	0.397101	0.477653	0.302301	0.531391			IV	-0.255707	-0.356699	-0.132034	-2.11394	-0.0715254	-0.0582975	-0.0698742	-0.104747
	V	0.694742	0.976802	0	0.746583	4.65643	0.056195	0.301816	0.150837			V	-0.360897	-0.478963	0	-0.262502	-2.4327	-0.116557	-0.129911	-0.182994
	VI	0.506594	0.714983	0.544229	0.279276	0.166943	4.59636	0	0.54427			VI	-0.332547	-0.446117	-0.186419	-0.0578011	-0.113639	-2.55764	0	-0.15624
	VII	0.400384	0.770491	0.166556	0.687383	0.244485	0.0543253	4.9607	0.0734417			VII	-0.346194	-0.47138	-0.207339	-0.252827	-0.131989	-0.106025	-2.73373	-0.172879
	VIII	1.49839	0.474681	1.05403	0.320542	0	0.545255	0.0735213	5.08159			VIII	-0.418024	-0.548332	-0.268287	-0.105343	0	-0.158352	-0.175224	-2.36576

## Sheet: SFigure 3b
Freezing rate (%)
Min	Demonstrator							Observer
0	0	0	7.33	0	0	0		8.87	4.22	0	6.65	9.33	4.43
1	0	0	0.89	0	0.67	0.67		14.19	13.75	7.56	9.33	4.44	16.63
2	0	1.56	8.22	0	0	0.44		16.85	22.44	3.33	1.56	7.32	26.83
3	0	2.89	9.98	0.44	2.88	1.56		11.53	11.78	2.44	9.56	19.73	15.33
4	0	0	13.56	1.56	6.67	6.44		14.86	17.82	16.44	6.67	6.22	18
5	1.11	0.89	35.78	0.67	1.55	7.56		11.33	21.6	8	7.1	5.1	12.67
6	0	0.89	22.62	1.11	3.11	0.67		40.58	40.22	12.86	9.56	6.22	14.41
7	0	0	15.74	3.99	2	0		21.11	29.78	15.96	3.33	4	14.89
8	0	4.9	20.44	0.44	0.89	0.89		9.33	32.29	25.56	15.3	2.67	9.33
9	1.55	5.11	20	3.78	0.44	2		50.78	24	10.22	4.89	1.77	8.67
10	0	1.78	8.22	16.63	3.1	0.89		27.49	14.89	17.33	14.19	3.55	9.31
11	0	2.22	19.56	0.67	2.67	3.6		76.44	36.59	21.78	17.78	5.11	5.41
12	0	0.67	10	1.11	1.55	2.9		35.11	37.78	29.78	9.33	1.77	21.43
13	0	0.89	12.67	1.33	2	0		40.35	32.15	8	11.09	3.55	15.14
14	0	2.9	18.49	4.22	0.45	3.8		47.66	25.39	5.57	31.11	2.9	12.08
15

## Sheet: SFigure 3c
Habituation period
Transition probability													log(p)
		Bout n+1											Bout n+1
		I	II	III	IV	V	VI	VII	VIII				I	II	III	IV	V	VI	VII	VIII
Bout n	I	0.256175	2.57854	0.384881	0.791427	0.966873	0	2.78834	0.676274		Bout n	I	-0.331304	-1.24033	-0.431407	-0.304518	-0.205164	0	-1.0029	-0.383175
	II	2.18413	0.812963	1.33211	0.927229	0	0.790622	0	1.78571			II	-0.47237	-0.740725	-0.631094	-0.497801	0	-0.697525	0	-0.5881
	III	2.25237	0	3.10466	0	0.304711	1.36189	1.03935	0.522033			III	-1.15181	0	-0.638272	0	-0.350827	-0.639533	-0.534617	-0.540608
	IV	1.3258	0.470779	0	1.46952	0.410346	2.41425	0.349313	0.740589			IV	-0.298576	-0.500542	0	-0.382825	-0.226335	-0.51192	-0.397578	-0.420026
	V	0.188723	0.325696	0	1.23667	3.17936	0.704089	0.520721	0.531272			V	-0.207608	-0.376406	0	-0.706637	-1.36822	-0.400481	-0.294421	-0.310395
	VI	2.30363	0.781082	0.713302	0	0.354575	2.88768	0	1.30525			VI	-0.491695	-0.69108	-0.661212	0	-0.39939	-0.804562	0	-0.627702
	VII	0	1.65538	1.54048	2.43861	0.511338	0.615398	2.31186	0			VII	0	-0.560667	-0.529443	-1.06803	-0.295421	-0.600326	-0.527244	0
	VIII	1.35698	0.617599	2.12891	0	0.257833	0.637755	0.93476	3.58202			VIII	-0.391296	-0.604965	-0.545409	0	-0.294992	-0.615288	-0.497573	-1.25311
Conditioning period
Transition probability													log(p)
		Bout n+1											Bout n+1
		I	II	III	IV	V	VI	VII	VIII				I	II	III	IV	V	VI	VII	VIII
Bout n	I	0.782321	1.67493	0.107089	1.68926	2.08665	0	3.1348	0.238397		Bout n	I	-0.352128	-0.633888	-0.0890201	-0.517365	-0.723921	0	-1.91483	-0.280945
	II	0.93342	0.332323	1.85459	0.264081	0	1.50569	0.301137	2.04512			II	-0.206908	-0.412851	-0.637329	-0.315753	0	-0.5157	-0.356054	-0.461971
	III	0.868787	0.183419	3.02783	1.21317	1.43881	0.261726	0.170621	0.454633			III	-0.323764	-0.210537	-1.53511	-0.504687	-0.702604	-0.0594835	-0.188648	-0.26707
	IV	0.913143	1.5986	0.745997	1.0625	0	2.06583	0.243534	0.329738			IV	-0.513333	-0.8855	-0.157079	-0.275315	0	-0.785156	-0.290165	-0.383875
	V	1.22535	2.13407	0.206756	1.43597	3.1951	0.499873	0.634784	0			V	-0.701511	-1.10605	-0.239955	-0.338187	-1.1347	-0.187421	-0.372805	0
	VI	1.26399	0.299101	0.703061	0.364298	0.166898	2.20119	0	1.70583			VI	-0.537352	-0.157599	-0.225605	-0.112102	-0.184422	-1.4108	0	-0.651371
	VII	0.171599	2.10484	0.168362	1.40019	1.27474	0.280967	3.65712	0.387521			VII	-0.192916	-0.982271	-0.190553	-0.784274	-0.37589	-0.140461	-1.51098	-0.441291
	VIII	1.89828	0.404792	1.20071	0.331781	0.446943	0.560773	0	3.66102			VIII	-0.786482	-0.466186	-0.281498	-0.39326	-0.490126	-0.214552	0	-1.29671

## Sheet: SFigure 5a
Control
Habituation period
Transition probability													log(p)
		Bout n+1											Bout n+1
		I	II	III	IV	V	VI	VII	VIII				I	II	III	IV	V	VI	VII	VIII
Bout n	I	0.387944	2.50921	0.213198	1.43861	1.43792	0.321817	2.36195	0.456212		Bout n	I	-0.320693	-1.13668	-0.308153	-0.717604	-0.530571	-0.30686	-0.519035	-0.330993
	II	1.73972	0.688182	1.51469	0.130987	0.636384	1.64243	0.303373	0.718124			II	-0.413713	-0.61178	-0.462265	-0.37924	-0.701147	-0.455271	-0.687118	-0.486605
	III	1.60659	0.166567	2.91443	0.570275	0.694955	0.123123	0.221212	0.896168			III	-0.884944	-0.463526	-0.907982	-0.275615	-0.580154	-0.355561	-0.565218	-0.369098
	IV	1.01582	0.909661	0.479142	2.22701	0.732471	0.665871	0.51138	0.919001			IV	-0.238323	-0.373386	-0.277531	-1.08866	-0.491874	-0.272513	-0.471426	-0.295449
	V	0.617477	0.629422	0.230005	1.27843	3.82182	0.916764	1.22812	0.4977			V	-0.537802	-0.694649	-0.578506	-0.493675	-0.885834	-0.577191	-0.803732	-0.609065
	VI	1.28421	0.330952	0.979515	0.285426	0.229903	2.96518	0.216179	0.789818			VI	-0.306977	-0.455849	-0.354971	-0.271592	-0.57599	-0.918893	-0.554707	-0.375443
	VII	0.194537	2.09356	0	1.40127	1.22232	0.213814	4.47129	0.694955			VII	-0.517222	-0.679577	0	-0.477817	-0.800245	-0.552222	-0.825456	-0.578615
	VIII	0.813054	0.358565	1.29367	0.30231	0.724952	1.04936	0.460113	3.06672			VIII	-0.334982	-0.486161	-0.372225	-0.294935	-0.599635	-0.375718	-0.579164	-1.00349
Conditioning period
Transition probability													log(p)
		Bout n+1											Bout n+1
		I	II	III	IV	V	VI	VII	VIII				I	II	III	IV	V	VI	VII	VIII
Bout n	I	0.596798	4.77158	0.240521	1.61724	2.69897	0.121767	2.16803	0.0796337		Bout n	I	-0.709075	-1.68194	-0.233438	-0.428291	-0.64859	-0.362177	-0.56458	-0.231954
	II	2.02926	4.40364	0.579955	0.303202	0.857708	0.998029	0	1.08546			II	-0.675443	-0.732985	-0.244024	-0.433838	-0.672709	-0.372498	0	-0.249337
	III	0.877758	0.25144	2.84445	0.246256	0.613581	0.133496	0.308929	0.749138			III	-0.232004	-0.245652	-2.00583	-0.0851986	-0.22325	-0.0537115	-0.167832	-0.212209
	IV	1.01797	1.38883	0.366794	4.08996	0.143617	0.693674	0.566078	0.377284			IV	-0.422355	-0.441932	-0.0810266	-1.69037	-0.417861	-0.171985	-0.338313	-0.0871405
	V	1.40155	0.854585	0.230354	1.84463	6.53299	0.46593	1.50194	0			V	-0.662607	-0.671756	-0.222863	-0.413938	-1.52288	-0.349175	-0.564687	0
	VI	0.842386	0.123572	0.369564	0.378415	0.347656	4.77265	0	0.270885			VI	-0.355102	-0.368692	-0.0545642	-0.17345	-0.346402	-2.71369	0	-0.0547941
	VII	0	1.34615	0.181165	1.16243	1.08286	0.186976	7.23402	0			VII	0	-0.58192	-0.163549	-0.343902	-0.567886	-0.280337	-1.85803	0
	VIII	1.19722	0.0821416	0.7559	0.290463	0.154796	0.202356	0	3.04697			VIII	-0.682076	-0.243161	-0.214765	-0.084354	-0.224559	-0.0533185	0	-2.40524
Inhibition
Habituation period
Transition probability													log(p)
		Bout n+1											Bout n+1
		I	II	III	IV	V	VI	VII	VIII				I	II	III	IV	V	VI	VII	VIII
Bout n	I	0.615084	1.34779	0.434444	1.10441	1.49047	0.820043	1.70749	0.143213		Bout n	I	-0.333537	-0.400759	-0.356547	-0.234025	-0.502826	-0.498538	-0.775452	-0.44812
	II	1.59171	0.713179	0.90892	0.310994	0.90892	1.4069	0.349156	2.20749			II	-0.395965	-0.563931	-0.469876	-0.343507	-0.622994	-0.633193	-0.378518	-0.575407
	III	0.966151	0.449464	3.49903	0.731178	0.822975	0.408646	0.102041	0.866852			III	-0.355388	-0.465377	-1.05523	-0.303233	-0.583262	-0.583849	-0.333152	-0.51721
	IV	1.32586	0.830815	0.640516	1.72445	0.820476	0.987469	0.348984	0.923302			IV	-0.708527	-0.340979	-0.304261	-0.58601	-0.437567	-0.44313	-0.219344	-0.37864
	V	0.492494	1.37942	0.404024	1.79404	1.90505	0.30552	1.08712	0.811053			V	-0.500556	-0.626547	-0.576465	-0.436728	-0.783291	-0.73713	-0.481022	-0.69175
	VI	1.1686	0.472174	0.403945	0.554822	0	4.91442	0.151221	1.88704			VI	-0.506747	-0.636167	-0.575887	-0.439671	0	-0.7685	-0.468596	-0.689494
	VII	0.0825336	1.05937	0.101104	1.10875	1.25294	0.615032	3.17894	0.130001			VII	-0.268601	-0.383679	-0.333042	-0.220022	-0.481563	-0.474955	-1.21258	-0.416468
	VIII	1.40056	0.392986	1.90452	0.475972	1.05042	0.265568	0.268528	3.04553			VIII	-0.439531	-0.562063	-0.514947	-0.387465	-0.67596	-0.681691	-0.428839	-0.666968
Conditioning period
Transition probability													log(p)
		Bout n+1											Bout n+1
		I	II	III	IV	V	VI	VII	VIII				I	II	III	IV	V	VI	VII	VIII
Bout n	I	0.15343	2.37073	0.28243	1.1487	0.999746	0.0956234	2.71129	0.138306		Bout n	I	-0.511947	-0.580627	-0.232233	-0.240199	-0.284931	-0.326383	-0.812645	-0.45078
	II	1.54802	0.769084	0.649047	0.576341	0.109948	2.36279	0.665734	2.00819			II	-0.570818	-0.70089	-0.315207	-0.325787	-0.37053	-1.089	-0.375415	-0.547312
	III	1.35328	0.27834	3.60097	0.171686	0.278228	0.133187	0.159925	1.42571			III	-0.689994	-0.315841	-2.20107	-0.0759337	-0.100695	-0.120533	-0.100952	-0.62763
	IV	0.801953	1.23694	0.308338	3.23815	0.450651	0.868382	0.16425	0.465313			IV	-0.243588	-0.325193	-0.0735668	-1.79429	-0.108135	-0.420957	-0.107185	-0.219683
	V	0.579012	1.88419	0.198851	0.449853	4.38404	0.159944	0.479808	0.156945			V	-0.28184	-1.00179	-0.0975811	-0.105163	-2.29093	-0.163341	-0.137097	-0.268411
	VI	1.61422	0.499321	0.530112	0.411191	0.107554	4.23205	0.0535024	1.12853			VI	-0.881755	-0.413545	-0.121005	-0.127193	-0.16528	-2.07209	-0.162263	-0.295244
	VII	0.169498	0.887839	0.0797868	0.822778	0.861177	0.37497	4.17141	0.157908			VII	-0.287548	-0.372514	-0.100373	-0.36499	-0.442139	-0.165093	-2.31664	-0.264213
	VIII	1.64735	0.54224	1.71253	0.331911	0.155304	0.874144	0	3.9656			VIII	-0.446046	-0.546412	-0.639496	-0.21778	-0.263416	-0.295749	0	-1.05118

## Sheet: SFigure 6b
Cluster neruons
		Number	Percentage
	I	6	1.59151
	II	0	0
	III	6	1.59151
	IV	6	1.59151
	V	2	0.530504
	VI	6	1.59151
	VII	1	0.265252
	VIII	4	1.06101
	2 clusters	5	1.32626
	n.s.	341	90.4509
	sum	377	100

## Sheet: SFigure 6c
	Histogram	50 bins	(1000 shufflings)
Mouse #5	0	0	0	28	33	145	212	223	174	69	75	27	12	2	0	0	0	0	0	0	0	0	0	0	0	0	0	0	0	0	0	0	0	0	0	0	0	0	0	0	0	0	0	0	0	0	0	0	0
Mouse #6	0	0	0	0	0	0	0	0	0	0	0	0	0	0	0	0	0	0	1	0	2	23	90	161	126	265	213	85	28	4	2	0	0	0	0	0	0	0	0	0	0	0	0	0	0	0	0	0	0
Mouse #7	0	0	0	0	1	6	26	66	109	70	185	154	144	77	42	55	36	18	7	2	2	0	0	0	0	0	0	0	0	0	0	0	0	0	0	0	0	0	0	0	0	0	0	0	0	0	0	0	0
Mouse #8	0	0	0	0	0	0	0	0	0	0	0	0	0	0	0	0	0	0	4	7	33	52	97	99	76	144	150	121	80	36	59	31	10	1	0	0	0	0	0	0	0	0	0	0	0	0	0	0	0
[truncated: 2 more columns]

## Sheet: SFigure 6d
Decoding accuracy
	Shuffled	Real
Mouse #5	0.149	0.1757
Mouse #6	0.5016	0.5669
Mouse #7	0.227	0.2313
Mouse #8	0.5155	0.4903

[truncated: 31 more sheets: SFigure 6e, SFigure 6f, SFigure 6g, SFigure 6h, SFigure 7a, SFigure 7b, SFigure 7c, SFigure 7d, SFigure 8a, SFigure 8b, SFigure 8c, SFigure 9b-e, SFigure 9f, SFigure 9g, SFigure 9h, SFigure 9i, SFigure 10a-d, SFigure 10e, SFigure 10f, SFigure 10g …]
